# Supplementary material for: Species From Feces: Order-Wide Identification of Chiroptera From Guano and Other Non-Invasive Genetic Samples
Source: PLoS One. 2016 Sep 21;11(9):e0162342. doi: 10.1371/journal.pone.0162342 (PMC5031397; doi:10.1371/journal.pone.0162342)
Supplement: S1 FASTA — (TXT) [file pone.0162342.s001.txt]

>BEGL_ANPA_G0001
TATTTCTTTATAGTCATACCCATTATAATTGGAGGTTTTGGGAATTGATTGGTCCCCTTGATAATTGGGGCCCCTGACATAGCCTTCCCTCGAATAAATAATATAAGCTTTTGACTCCTGCCACCATCATTTTTACTATTACTAGCTTCATCTATAGTGGAAGCCGGAGCAGGCACAGGTTGAACAGTATATCCCCCCCTTGCA
>BEGL_ANPA_G0002
TATTTCTTTATAGTTATGCCCATTATGATTGGGGGTTTTGGGAACTGATTAGTTCCCTTAATAATTGGAGCCCCTGATATAGCCTTCCCTCGAATAAATAATATAAGCTTTTGACTCCTACCACCATCATTTTTACTATTGCTAGCTTCATCTATAGTGGAANNNNNNNNNNNNNNNNNNNNNNNNNNNNNNNNNNNNNNNNNN
>BEGL_ANPA_G0003
TATTTCTTTATAGTTATGCCCATTATGATTGGGGGTTTTGGGAACTGATTAGTTCCCTTAATAATTGGAGCCCCTGATATAGCCTTCCCTCGAATAAATAATATAAGCTTTTGACTCCTACCACCATCATTTTTACTATTGCTAGCTTCATCTATAGTGGAANNNNNNNNNNNNNNNNNNNNNNNNNNNNNNNNNNNNNNNNNN
>BEGL_ANPA_G0004
TATTTCTTTATAGTTATGCCCATTATGATTGGGGGTTTTGGGAACTGATTAGTTCCCTTAATAATTGGAGCCCCTGATATAGCCTTCCCTCGAATAAATAATATAAGCTTTTGACTCCTACCACCATCATTTTTACTATTGCTAGCTTCATCTATAGTGGAAGCCGGAGCAGGTACAGGTTGAACAGTATACCCTCCCCTTGCA
>BEGL_ANPA_G0005
TATTTCTTTATAGTTATGCCCATTATGATTGGGGGTTTTGGGAACTGATTAGTTCCCTTAATAATTGGAGCCCCTGATATAGCCTTCCCTCGAATAAATAATATAAGCTTTTGACTCCTACCACCATCATTTTTACTATTGCTAGCTTCATCTATAGTGGAAGCCGGAGCAGGTACAGGTTGAACAGTATACCCTCCCCTTGCA
>BEGL_ANPA_G0006
TATTTCTTTATAGTTATGCCCATTATGATTGGGGGTTTTGGGAACTGATTAGTTCCCTTAATAATTGGAGCCCCTGATATAGCCTTCCCTCGAATAAATAATATAAGCTTTTGACTCCTACCACCATCATTTTTACTATTGCTAGCTTCATCTATAGTGGAAGCCGGAGCAGGTACAGGTTGAACAGTATACCCTCCCCTTGCA
>BEGL_ANPA_G0007
TATTTCTTTATAGTTATGCCCATTATGATTGGGGGTTTTGGGAACTGATTAGTTCCCTTAATAATTGGAGCCCCTGATATAGCCTTCCCTCGAATAAATAATATAAGCTTTTGACTCCTACCACCATCATTTTTACTATTGCTAGCTTCATCTATAGTGGAAGCCGGAGCAGGTACAGGTTGAACAGTATACCCTCCCCTTGCA
>BEGL_ANPA_G0008
TATTTCTTTATAGTTATGCCCATTATGATTGGGGGTTTTGGGAACTGATTAGTTCCCTTAATAATTGGAGCCCCTGATATAGCCTTCCCTCGAATAAATAATATAAGCTTTTGACTCCTACCACCATCATTTTTACTATTGCTAGCTTCATCTATAGTGGAAGCCGGAGCAGGTACAGGTTGAACAGTATACCCTCCCCTTGCA
>BEGL_ANPA_G0009
TATTTCTTTATAGTTATGCCCATTATGATTGGGGGTTTTGGGAACTGATTAGTTCCCTTAATAATTGGAGCCCCTGATATAGCCTTCCCTCGAATAAATAATATAAGCTTTTGACTCCTACCACCATCATTTTTACTATTGCTAGCTTCATCTATAGTGGAAGCCGGAGCAGGTACAGGTTGAACAGTATACCCTCCCCTTGCA
>BEGL_ANPA_G0010
TATTTCTTTATAGTTATGCCCATTATGATTGGGGGTTTTGGGAACTGATTAGTTCCCTTAATAATTGGAGCCCCTGATATAGCCTTCCCTCGAATAAATAATATAAGCTTTTGACTCCTACCACCATCATTTTTACTATTGCTAGCTTCATCTATAGTGGAAGCCGGAGCAGGTACAGGTTGAACAGTATACCCTCCCCTTGCA
>BEGL_ARJA_G0072
TATTTCTTTATAGTAATGCCTATTATAATTGGGGGGTTCGGTAACTGACTAGTACCACTAATAATTGGCGCACCCGATATAGCATTCCCACGAATAAACAATATAAGCTTCTGGCTTCTCCCACCTTCCTTCCTACTTTTACTTGCTTCCTCTACAGTTGAAGCTGGCGTCGGAACAGGTTGAACCGTATACCCACCACTAGCC
>BEGL_CAPE_G0069
TACTTCTTTATAGTTATACCTATTATAATTGGAGGTTTTGGTAACTGACTAATTCCTCTAATAATTGGTGCCCCTGACATAGCCTTTCCCCGAATAAACAATATAAGCTTCTGACTCCTACCTCCCTCTTTCTTATTATTACTAGGCTCTTCAACAGTCAAAGCAGGAGTAGGTACCGGCTGAACAGTATACCCACCCCTAGCA
>BEGL_CAPE_G0073
TACTTCTTTATAGTTATACCTATTATAATTGGAGGTTTTGGTAACTGACTAATTCCTCTAATAATTGGTGCCCCTGACATAGCCTTTCCCCGAATAAACAATATAAGCTTCTGACTCCTACCTCCCTCTTTCTTATTATTACTAGCCTCTTCAACAGTCGAAGCAGGAGTAGGTACCGGCTGAACAGTATACCCACCCCTAGCA
>BEGL_CAPE_G0074
NNNNTCTTTATAGTTATACCTATTATAATTGGAGGTTTTGGTAACTGACTAATTCCTCTAATAATTGGTGCCCCTGACATAGCCTTTCCCCGAATAAACAATATAAGCTTCTGACTCCTACCTCCCTCTTTCTTATTATTACTAGCCTCTTCAACAGTCGAAGCAGGAGTAGGTACCGGCTGAACAGTATACCCACCCCTAGCA
>BEGL_CASU_G0061
TACTTCTTTATAGTTATACCTATTATAATTGGAGGGTTTGGTAACTGACTGATTCCTCTAATAATTGGTGCCCCTGACATAGCCTTCCCCCGAATAAACAATATAAGCTTCTGACTCCTACCTCCCTCTTTCTTATTACTACTAGCCTCTTCAACAGTCGAAGCAGGGGTAGGTACCGGCTGAACAGTATATCCGCCCCTAGCA
>BEGL_CASU_G0055
TACTTCTTTATAGTTATACCTATTATAATTGGAGGGTTTGGTAACTGACTGATTCCTCTAATAATTGGTGCCCCTGACATAGCCTTCCCCCGAATAAACAATATAAGCTTCTGACTCCTACCTCCCTCTTTCTTATTACTACTAGCCTCTTCAACAGTCGAAGCAGGGGTAGGTACCGGCTGAACAGTATATCCGCCCCTAGCA
>UA_CHME_B0005
TATTTCTTTATAGTTATGCCCATCATAATTGGGGGCTTTGGTAACTGATTAATTCCTCTGATAATTGGTGCACCTGATATAGCATTCCCTCGAATAAATAATATAAGCTTCTGACTCCTACCCCCATCATTCCTACTACTACTTGCCTCTTCCACAGTTGAAGCAGGAGTAGGCACCGGCTGAACCGTCTATCCCCCTCTGGCA
>UA_CHME_B0006
TATTTCTTTATAGTTATGCCCATCATAATTGGGGGCTTTGGTAACTGATTAATTCCTCTGATAATTGGTGCACCTGATATAGCATTCCCTCGAATAAATAATATAAGCTTCTGACTCCTACCCCCATCATTCCTACTACTACTTGCCTCTTCCACAGTTGAAGCAGGAGTAGGCACCGGCTGAACCGTCTATCCCCCTCTGGCA
>UA_CHME_B0008
TATTTCTTTATAGTTATGCCCATCATAATTGGGGGCTTTGGTAACTGATTAATTCCTCTGATAATTGGTGCACCTGATATAGCATTCCCTCGAATAAATAATATAAGCTTCTGACTCCTACCCCCATCATTCCTACTACTACTTGCCTCTTCCACAGTTGAAGCAGGAGTAGGCACCGGCTGAACCGTCTATCCCCCTCTGGCA
>UCSC_CHME_EB03CM001
TATTTCTTTATAGTTATGCCCATCATAATTGGGGGCTTTGGTAACTGATTAATTCCTCTGATAATTGGTGCACCTGATATAGCATTCCCTCGAATAAATAATATAAGCTTCTGACTCCTACCCCCATCATTCCTACTACTACTTGCCTCTTCCACAGTTGAAGCAGGAGTAGGCACCGGCTGAACCGTCTATCCCCCTCTGGCA
>UCSC_CHME_EB03CM002
TATTTCTTTATAGTTATGCCCATCATAATTGGGGGCTTTGGTAACTGATTAATTCCTCTGATAATTGGTGCACCTGATATAGCATTCCCTCGAATAAATAATATAAGCTTCTGACTCCTACCCCCATCATTCCTACTACTACTTGCCTCTTCCACAGTTGAAGCAGGAGTAGGCACCGGCTGAACCGTCTATCCCCCTCTGGCA
>BEGL_COTO_G0011
TATTTCTTCATGGTTATACCTATTATAATTGGAGGCTTCGGAAACTGATTAATCCCCTTAATGATTGGAGCTCCCGATATAGCTTTCCCCCGAATGAATAATATGAGTTTCTGACTCCTTCCACCCTCTTTCCTGCTACTCTTGGCCTCTTCCACAGTAGAAGCCGGGGCGGGTACCGGATGGACAGTATACCCCCCTTTAGCT
>UNH_COTO_Gd11762
NNNNNNNNNNNNNNNNNNNNNNNNNNNNTCGGAGGCTTCGGAAACTGATTAATCCCCTTAATGATTGGAGCTCCCGATATAGCTTTCCCCCGAATGAATAATATGAGTTTCTGACTCCTTCCACCCTCTTTCCTACTACTCTTGGCCTCTTCCACAGTAGAAGCCGGGGCAGGTACTGGATGGACAGTATACCCCCCTTTAGCT
>UNH_COTO_Gd11764
TATTTCTTCATGGTCATACCTATTATAATCGGAGGCTTCGGAAACTGATTAATCCCCTTAATGATTGGAGCTCCCGATATAGCTTTCCCCCGAATGAATAATATGAGTTTCTGACTCCTTCCACCCTCTTTCCTACTACTCTTGGCCTCTTCCACAGTAGAAGCCGGGGCAGGTACTGGATGGACAGTATACCCCCCTNNNNNN
>OBTC_EIHE_G0085
NNTTTCTTCATAGTTATACCTATTATAATTGGAGGTTTCGGAAACTGATTAGTACCACTAATAATCGGAGCCCCTGATATAGCATTCCCTCGAATGAACAATATAAGCTTTTGACTCTTACCACCCTCATTCCTATTACTATTAGCCTCATCAACAGTAGAAGCCGGAGCCGGAACTGGATGAACGGTCTACCCCCCTCTAGCT
>BCI_EIHE_G0086
TATTTCTTCATAGTTATACCTATTATAATTGGAGGTTTCGGAAACTGATTAGTACCACTAATAATCGGAGCCCCTGATATAGCATTCCCTCGAATGAACAATATAAGCTTTTGACTCTTACCACCCTCATTCCTATTACTATTAGCCTCATCAACAGTAGAAGCCGGAGCCGGAACTGGATGAACGGTCTACCCCCCTCTAGCT
>BEGL_EPFU_B0001
TACTTCTTTATAGTGATGCCTATTATAATTGGGGGTTTTGGAAATTGGCTAGTGCCATTAATAATTGGGGCTCCCGATATGGCATTCCCCCGTATAAATAATATAAGCTTCTGACTTCTTCCCCCCTCCTTCTTACTTCTTCTAGCGTCATCAATGGTAGAGGCTGGGGCTGGTACAGGCTGAACAGTTTNNNNNNNNNNNNNN
>BEGL_EPFU_B0002
TACTTCTTTATAGTGATGCCTATTATAATTGGGGGTTTTGGAAATTGGCTAGTGCCATTAATAATTGGGGCTCCCGATATGGCATTCCCCCGTATAAATAATATAAGCTTCTGACTTCTTCCCCCCTCCTTCTTACTTCTTCTAGCGTCATCAATGGTAGAGGCTGGGGCTGGTACAGGCTGAACAGTCTACCCCCCCTTAGCA
>BEGL_EPFU_G0012
TACTTCTTTATAGTGATGCCTATTATAATTGGGGGTTTTGGAAATTGGCTAGTGCCATTAATAATTGGGGCTCCCGATATGGCATTCCCCCGTATAAATAATATAAGCTTCTGACTTCTTCCCCCCTCCTTCTTACTTCTTCTAGCGTCATCAATGGTAGAGGCTGGGGCTGGTACAGGCTGGACAGTCTACCCCCCCTTAGCA
>BEGL_EPFU_G0013
TACTTCTTTATAGTGATGCCTATTATAATTGGGGGTTTTGGAAATTGGCTAGTGCCATTAATAATTGGGGCTCCCGATATGGCATTCCCCCGTATAAATAATATAAGCTTCTGACTTCTTCCCCCCTCCTTCTTACTTCTTCTAGCGTCATCAATGGTAGAGGCTGGGGCTGGTACAGGCTGAACAGTCTACCCCCCCTTAGCA
>BEGL_EPFU_G0014
NNNTTCTTTATAGTGATGCCTATTATAATTGGGGGTTTTGGAAATTGGCTAGTGCCATTAATAATTGGGGCTCCCGATATGGCATTCCCCCGTATAAATAATATAAGCTTCTGACTTCTTCCCCCCTCCTTCTTACTTCTTCTAGCGTCATCAATGGTAGAGGCTGGGGCTGGTACAGGCTGAACAGTCTACCCCCCCTTAGCA
>BEGL_EPFU_G0015
NNNTTCTTTATAGTGATGCCTATTATAATTGGGGGTTTTGGAAATTGGCTAGTGCCATTAATAATTGGGGCTCCCGATATGGCATTCCCCCGTATAAATAATATAAGCTTCTGACTTCTTCCCCCCTCCTTCTTACTTCTTCTAGCGTCATCAATGGTAGAGGCTGGGGCTGGTACAGGCTGAACAGTCTACCCCCCCTTAGCA
>BEGL_EPFU_G0016
TACTTCTTTATAGTGATGCCTATTATAATTGGGGGTTTTGGAAATTGGCTAGTGCCATTAATAATTGGGGCTCCCGATATGGCATTCCCCCGTATAAATAATATAAGCTTCTGACTTCTTCCCCCCTCCTTCTTACTTCTCCTAGCGTCATCAATGGTAGAGGCTGGGGCTGGTACAGGCTGAACAGTCTACCCCCCCTTAGCA
>BEGL_EPFU_G0017
TACTTCTTTATAGTGATGCCTAATATAATTGGGGGTTTTGGAAATTGGCTAGTGCCATTAATAATTGGGGCTCCCGATATGGCATTCCCCCGTATAAATAATATAAGCTTCTGACTTCTTCCCCCCTCCTTCTTACTTCTCCTAGCGTCATCAATGGTAGAGGCTGGGGCTGGTACAGGCTGAACAGTCTACCCCCCCTTAGCA
>BEGL_EPFU_G0018
NNNNNNTTTATAGTGATGCCTATTATAATTGGGGGTTTTGGAAATTGGCTAGTGCCATTAATAATTGGGGCTCCCGATATGGCATTCCCCCGTACAAATAATATAAGCTTCTGACTTCTTCCCCCCTCCTTCTTACTTCTCCTAGCGTCATCAATGGTAGAGGCTGGGGCTGGTAAAGGCTGAACAGTCTACCCCCCCTTAGCA
>BEGL_EPFU_G0019
TACTTCTTTATAGTGATGCCTATTATAATTGGGGGTTTTGGAAATTGGCTAGTGCCATTAATAATTGGGGCTCCCGATATGGCATTCCCCCGTATAAATAATATAAGCTTCTGACTTCTTCCCCCCTCCTTCTTACTTCTCCTAGCGTCATCAATGGTAGAGGCTGGGGCTGGTACAGGCTGAACAGTCTACCCCCCCTTAGCA
>BEGL_EPFU_I0002
TACTTCTTTATAGTGATGCCTATTATAATTGGGGGTTTTGGAAATTGGCTAGTGCCATTAATAATTGGGGCTCCCGATATGGCATTCCCCCGTATAAATAATATAAGCTTCTGACTTCTTCCCCCCTCCTTCTTACTTCTTCTAGCGTCATCAATGGTAGAGGCTGGGGCTGGTACAGGCTGAACAGTCTACCCTCCCTTAGCA
>BEGL_EPFU_I0003
TACTTCTTTATAGTGATGCCTATTATAATTGGGGGTTTTGGAAATTGGCTAGTGCCATTAATAATTGGGGCTCCCGATATGGCATTCCCCCGTATAAATAATATAAGCTTCTGACTTCTTCCCCCCTCCTTCTTACTTCTTCTAGCGTCATCAATGGTAGAGGCTGGGGCTGGTACAGGCTGAACAGTCTACCCCCCCTTAGCA
>BEGL_EPFU_I0004
TACTTCTTTATAGTGATGCCTATTATAATTGGGGGTTTTGGAAATTGGCTAGTGCCATTAATAATTGGGGCTCCCGATATGGCATTCCCCCGTATAAATAATATAAGCTTCTGACTTCTTCCCCCCTCCTTCTTACTTCTTCTAGCGTCATCAATGGTAGAGGCTGGGGCTGGTACAGGCTGAACAGTCTACCCCCCCTTAGCA
>BEGL_EPFU_I0005
TACTTCTTTATAGTGATGCCTATTATAATTGGGGGTTTTGGAAATTGGCTAGTGCCATTAATAATTGGGGCTCCCGATATGGCATTCCCCCGTATAAATAATATAAGCTTCTGACTTCTTCCCCCCTCCTTCTTACTTCTTCTAGCGTCATCAATGGTAGAGGCTGGGGCTGGTACAGGCTGAACAGTCTACCCCCCCTTAGCA
>BEGL_EPFU_I0006
TACTTCTTTATAGTGATGCCTATTATAATTGGGGGTTTTGGAAATTGGCTAGTGCCATTAATAATTGGGGCTCCCGATATGGCATTCCCCCGTATAAATAATATAAGCTTCTGACTTCTTCCCCCCTCTTTCTTACTTCTTCTAGCGTCATCAATGGTAGAGGCTGGGGCTGGTACAGGCTGAACAGTCTACCCCCCCTTAGCA
>BEGL_EPFUR_G0059
TATTTTTTCATGGTTATGCCTATTATGATTGGGGGCTTTGGAAATTGACTAGTGCCTCTAATGATTGGAGCCCCTGATATGGCATTTCCCCGTATAAATAATATAAGCTTTTGACTCCTCCCACCTTCTTTTCTACTTCTTTTAGCATCTTCTATAGTAGAAGCCGGGGCTGGTACTGGTTGAACAGTCTATCCTCCTTTGGCT
>BEGL_EPFUR_G0060
TATTTTTTCATGGTTATGCCTATTATGATTGGGGGCTTTGGAAATTGACTAGTGCCTCTAATGATTGGAGCCCCTGATATGGCATTTCCCCGTATAAATAATATAAGCTTTTGACTCCTCCCACCTTCTTTTCTACTTCTTTTAGCATCTTCTATAGTAGAAGCCGGGGCTGGTACTGGTTGAACAGTCTATCCTCCTTTGGCT
>BEGL_EPFUR_G0066
TATTTTTTCATGGTTATGCCTATTATGATTGGGGGCTTTGGAAATTGACTAGTGCCTCTAATGATTGGAGCCCCTGATATGGCATTTCCCCGTATAAATAATATAAGCTTTTGACTCCTCCCACCTTCTTTTCTACTTCTTTTAGCATCTTCTATAGTAGAAGCCGGGGCTGGTACTGGTTGAACAGTCTATCCTCCTTTGGCT
>BEGL_EPFUR_G0075
TATTTTTTCATGGTTATGCCTATTATGATTGGGGGCTTTGGAAATTGACTAGTGCCTCTAATGATTGGAGCCCCTGATATGGCATTTCCCCGTATAAATAATATAAGCTTTTGACTCCTCCCACCTTCTTTTCTACTTCTTTTAGCATCTTCTATAGTAGAAGCCGGGGCTGGTACTGGTTGAACAGTCTATCCTCCTTTGGCT
>BCI_EUFL_WP0001
NNNTTCTTTATAGTAATACCTATTATAATTGGAGGCTTTGGAAACTGATTAGTCCCTTTAATAATTGGTGCCCCAGATATGGCTTTCCCACGAATAAATAACATAAGCTTCTGACTACTTCCTCCATCTTTCTTACTCCTGCTAGCTTCTTCAATAGTGGAAGCTGGCGCTGGAACAGGCTGAACAGTCTATCCTCCCTTAGCC
>BCI_EUFL_WP0002
NNNTTCTTTATAGTAATACCTATTATAATTGGAGGCTTTGGAAACTGATTAGTCCCTTTAATAATTGGTGCCCCAGATATGGCTTTCCCACGAATAAATAACATAAGCTTCTGACTACTTCCTCCATCTTTCTTACTCCTGCTAGCTTCTTCAATAGTGGAAGCTGGCGCTGGAACAGGCTGAACAGTCTATCCTCCCTTAGCC
>FFWCC_EUFL_G0020
TACTTCTTTATAGTAATACCTATTATAATTGGAGGCTTTGGAAACTGATTAGTCCCTTTAATAATTGGTGCCCCAGATATGGCTTTCCCACGAATAAATAACATAAGCTTCTGACTACTTCCTCCATCTTTCTTACTCCTGCTAGCTTCTTCAATAGTGGAAGCTGGCGCTGGAACAGGCTGAACAGTCTATCCTCCCTTAGCC
>FFWCC_EUFL_G0021
TACTTCTTTATAGTAATACCTATTATAATTGGAGGCTTTGGAAACTGATTAGTCCCTTTAATAATTGGTGCCCCAGATATGGCTTTCCCACGAATAAATAACATAAGCTTCTGACTACTTCCTCCATCTTTCTTACTCCTGCTAGCTTCTTCAATAGTGGAAGCTGGCGCTGGAACAGGCTGAACAGTCTATCCTCCCTTAGCC
>FFWCC_EUFL_G0022
TACTTCTTTATAGTAATACCTATTATAATTGGAGGCTTTGGAAACTGATTAGTCCCTTTAATAATTGGTGCCCCAGATATGGCTTTCCCACGAATAAATAACATAAGCTTCTGACTACTTCCTCCATCTTTCTTACTCCTGCTAGCTTCTTCAATAGTGGAAGCTGGCGCTGGAACAGGCTGAACAGTCTATCCTCCCTTAGCC
>FFWCC_EUFL_G0023
TACTTCTTTATAGTAATACCTATTATAATTGGAGGCTTTGGAAACTGATTAGTCCCTTTAATAATTGGTGCCCCAGATATGGCTTTCCCACGAATAAATAACATAAGCTTCTGACTACTTCCTCCATCTTTCTTACTCCTGCTAGCTTCTTCAATAGTGGAAGCTGGCGCTGGAACAGGCTGAACAGTCTATCCTCCCTTAGCC
>BEGL_EUGL_G0076
TACTTCTTTATAGTAATGCCTATTATAATTGGAGGCTTTGGAAACTGACTAGTCCCTTTAATAATTGGTGCCCCAGATATGGCTTTCCCACGAATAAATAACATAAGCTTCTGACTACTTCCTCCATCTTTCTTACTCCTGCTAGCTTCCTCAATAGTGGAAGCTGGCGCTGGAACAGGCTGAACAGTCTATCCTCCCTTAGCC
>MSB_EUMA_121373
TATTTCTTCATAGTAATGCCCATTATAATTGGGGGCTTTGGAAATTGACTAGTACCATTAATAATTGGCGCCCCCGACATAGCCTTCCCCCGAATAAATAATATAAGCTTTTGACTGCTCCCCCCATCATTTCTACTACTTTTAGCATCATCTGCAGTAGAAGCAGGAGCAGGCACGGGCTGAACAGTCTATCCTCCCCTAGCA
>MSB_EUMA_22756
TATTTCTTCATAGTAATGCCCATTATAATTGGGGGCTTTGGAAATTGACTAGTACCATTAATAATTGGCGCCCCCGACATAGCCTTCCCCCGAATAAATAATATAAGCTTTTGACTGCTCCCCCCATCATTTCTACTACTTTTAGCATCATCTGCAGTAGAAGCAGGAGCAGGCACGGGCTGAACAGTCTATCCTCCCCTAGCA
>NMMNH_EUMA_4059
NNNNNNNNNATAGTAATGCCCATTATAATTGGGGGCTTTGGAAATTGACTAGTACCATTAATAATTGGCGCCCCCGACATAGCCTTCCCCCGAATAAATAATATAAGCTTTTGACTGCTCCCCCCATCATTTCTACTACTTTTAGCATCATCTGCAGTAGAAGCAGGAGCAGGCACGGGATGAACAGTCTATCCTCCCCTAGCA
>BEGL_EUPE_B0003
NNNNNNNNNNNNNNNNNNNNNNNNNNNNNNNNNNNNNNNNNNNNNNNATTAGTCCCTTTAATAATTGGTGCCCCCGATATAGCTTTCCCACGAATAAATAATATAAGCTTCTGACTACTTCCTCCATCATTCTTACTTCTACTAGCTTCCTCAATAGTTGAAGCCGGAGCTGGAACTGGCTGAACAGTTTATCCTCCCTTAGCC
>BEGL_EUPE_I0007
TATTTCTTTATAGTAATACCTATTATAATCGGAGGATTCGGAAACTGATTAGTCCCTTTAATAATTGGTGCCCCCGATATAGCTTTCCCACGAATAAATAATATAAGCTTCTGACTACTTCCTCCATCATTCTTACTTCTACTAGCTTCCTCAATAGTTGAAGCCGGAGCTGGAACTGGCTGAACAGTTTATCCTCCCTTAGCC
>BEGL_EUUN_G0077
TATTTCTTCATAGTAATGCCCATTATAATTGGGGGTTTCGGAAACTGATTAGTCCCCTTAATAATTGGTGCCCCCGATATAGCCTTCCCACGAATAAACAATATAAGCTTCTGACTGCTTCCTCCATCTTTCCTACTCCTACTAGCTTCCTCAATAGTAGAAGCTGGCGCTGGAACCGGCTGAACAGTTTATCCTCCCTTAGCC
>BEGL_IDPH_I0001
TATTTTTTTATAGTAATGCCCATTATAATTGGGGGCTTTGGAAATTGATTAGTTCCACTAATAATTGGGGCTCCTGATATAGCTTTCCCCCGAATAAATAACATAAGTTTTTGACTACTTCCTCCATCCTTTTTATTACTTCTCGCATCTTCTGCAGTAGAATCGGGGGCTGGTACAGGCTGAACGGTCTATCCTCCTTTAGCG
>BEGL_IDPH_I0008
TATTTTTTTATAGTAATGCCCATTATAATCGGGGGCTTTGGAAATTGATTAGTTCCACTAATAATTGGGGCTCCTGATATAGCTTTCCCCCGAATAAATAACATAAGTTTTTGACTACTTCCTCCATCCTTTTTATTACTTCTCGCATCTTCTGCAGTAGAATCGGGGGCTGGTACAGGCTGAACGGTCTATCCTCCTTTAGCG
>BEGL_IDPH_I0009
TATTTTTTTATAGTAATGCCCATTATAATTGGGGGCTTTGGAAATTGATTAGTTCCACTAATAATTGGGGCTCCTGATATAGCTTTCCCCCGAATAAATAACATAAGTTTTTGACTACTTCCTCCATCCTTTTTATTACTTCTCGCATCTTCTGCAGTAGAATCGGGGGCTGGTACAGGCTGAACGGTCTATCCTCCTTTAGCG
>BEGL_LABL_G0067
TATTTTTTTATAGTCATGCCTATTATAATTGGTGGCTTTGGAAATTGACTAGTTCCCCTTATAATTGGAGCCCCTGATATAGCATTTCCCCGTATAAATAATATAAGTTTTTGACTTCTACCCCCTTCTTTCTTATTATTGCTGGCATCCTCTATAGTAGAAGCAGGAGCGGGGACCGGTTGGACAGTTTACCCCCCCTTAGCA
>UNH_LABO_Gd26866
TATTTTTTTATAGTCATGCCCATTATAATTGGCGGGTTTGGAAATTGATTGGTACCCCTTATAATCGGAGCCCCTGACATGGCCTTTCCCCGTATAAACAACATAAGTTTTTGACTTCTCCCTCCCTCTTTCTTATTATTATTGGCATCATCTATAGTAGAAGCAGGGGCCGGAACTGGTTGAACAGTATATCCTCCCTTAGNN
>UNH_LABO_Gd26867
TATTTTTTTATAGTCATGCCCATTATAATTGGGGGGTTTGGAAATTGATTGGTACCCCTTATAATTGGAGCCCCTGACATGGCTTTTCCCCGTATAAACAACATAAGTTTTTGACTTCTCCCTCCCTCTTTCTTATTATTATTGGCATCATCTATAGTAGAAGCTGGGGCCGGAACTGGTTGAACAGTATATCCTCCCNNNNNN
>BEGL_LACI_I0011
TACTTCTTCATAGTTATGCCCATTATAATCGGGGGTTTCGGGAACTGATTAGTACCACTGATGATTGGAGCCCCTGACATGGCTTTCCCTCGAATAAATAATATGAGTTTCTGACTTCTTCCTCCATCATTTTTACTATTATTGGCATCTTCAATAGTAGAAGCCGGGGCAGGTACTGGCTGGACAGTCTACCCACCATTAGCA
>BEGL_LACI_I0012
TACTTCTTCATAGTTATGCCCATTATAATCGGGGGTTTCGGGAACTGATTAGTACCACTGATGATTGGAGCCCCTGACATGGCTTTCCCTCGAATAAATAATATGAGTTTCTGACTTCTTCCTCCATCATTTTTACTATTATTGGCATCTTCAATAGTAGAAGCCGGGGCAGGTACTGGCTGGACAGTCTACCCACCATTAGCA
>BEGL_LACI_I0013
TACTTCTTCATAGTTATGCCCATTATAATCGGGGGTTTCGGGAACTGATTAGTACCACTGATGATTGGAGCCCCTGACATGGCTTTCCCTCGAATAAATAATATGAGTTTCTGACTCCTTCCTCCATCATTTTTACTATTATTGGCATCTTCAATAGTAGAAGCCGGGGCAGGTACTGGCTGGACAGTCTACCCTCCATTAGCA
>BEGL_LACI_I0014
TACTTCTTCATAGTTATGCCCATTATAATCGGGGGTTTCGGGAACTGATTAGTACCACTGATGATTGGAGCCCCTGACATGGCTTTCCCTCGAATAAATAATATGAGTTTCTGACTTCTTCCTCCATCATTTTTACTATTATTGGCATCTTCAATAGTAGAAGCCGGGGCAGGTACTGGCTGGACAGTCTACCCACCATTAGCA
>BEGL_LACI_I0015
TACTTCTTCATAGTTATGCCCATTATAATCGGGGGTTTCGGGAACTGATTAGTACCACTGATGATTGGAGCCCCTGACATGGCTTTCCCTCGAATAAATAATATGAGTTTCTGACTTCTTCCTCCATCATTTTTACTATTATTGGCATCTTCAATAGTAGAAGCCGGGGCAGGTACTGGCTGGACAGTCTACCCACCATTAGCA
>BEGL_LACI_I0016
TACTTCTTCATAGTTATGCCCATTATAATCGGAGGTTTCGGGAACTGATTAGTACCACTGATGATTGGAGCCCCTGACATGGCTTTCCCTCGAATAAATAATATGAGTTTCTGACTTCTTCCTCCATCATTTTTACTATTATTGGCATCTTCAATAGTAGAAGCCGGGGCAGGTACTGGCTGGACAGTCTACCCACCATTAGCA
>BEGL_LACI_I0017
TACTTCTTCATAGTTATGCCCATTATAATCGGGGGTTTCGGGAACTGATTAGTACCACTGATGATTGGAGCCCCTGACATGGCTTTCCCTCGAATAAATAATATGAGTTTCTGACTTCTTCCTCCATCATTTTTACTATTATTGGCATCTTCAATAGTAGAAGCCGGGGCAGGTACTGGCTGGACAGTCTACCCACCATTAGCA
>BEGL_LANO_I0010
TATTTTTTTATGGTTATACCAATCATAATTGGTGGTTTCGGCAACTGGTTAGTTCCTCTGATAATTGGGGCCCCTGATATAGCATTTCCCCGAATAAATAATATAAGCTTCTGACTACTTCCCCCCTCTTTTCTACTACTTCTGGCATCTTCTATAGTAGAAGCAGGGGCTGGTACAGGCTGAACAGTATATCCTCCCTTAGCA
>UNH_LANO_Gd27811
TATTTTTTTATGGTTATACCAATCATAATTGGTGGTTTCGGCAACTGGTTAGTTCCTCTGATAATTGGGGCCCCTGATATAGCATTTCCCCGAATAAATAATATAAGCTTCTGACTACTTCCCCCCTCTTTTCTACTACTTCTGGCATCTTCTATAGTAGAAGCAGGGGCTGGTACAGGCTGAACAGTATATCCTCCCTTAGCA
>UNH_LANO_Gd27812
TATATTTTTATGGTTATACCAATCATAATTGGTGGTTTCGGCAACTGGTTAGTTCCTCTGATAATTGGGGCCCCTGATATAGCATTTCCCCGAATAAATAATATAAGCTTCTGACTACTTCCCCCCTCTTTTCTACTACTTCTGGCATCTTCTATAGTAGAAGCAGGGGCTGGTACAGGCTGAACAGTATATCCTNNNNNNNNN
>ASNHC17397_LENI_ASNHC17397
TACTTTTTTATAGTTATGCCTATTATAATTGGGGGTTTCGGCAACTGGCTGATCCCTCTGATGATTGGAGCACCCGATATAGCATTCCCTCGTATAAATAATATAAGCTTTTGACTTCTACCACCATCCTTCCTATTACTGCTTGCTTCCTCCACAGTTGAGGCTGGAGTGGGCACTGGTTGAACGGTCTACCCTCCCCTGGCA
>ASNHC17398_LENI_ASNHC17398
TACTTTTTTATAGTTATGCCTATTATAATTGGGGGTTTCGGCAACTGGCTGATCCCTCTGATGATTGGGGCACCCGATATAGCATTCCCTCGTATAAATAATATAAGCTTTTGACTTCTACCACCATCCTTCCTATTACTGCTTGCTTCCTCCACAGTTGAGGCTGGAGTGGGCACTGGTTGAACGGTCTACCCTCCCCTGGCA
>ASNHC17399_LENI_ASNHC17399
TACTTTTTTATAGTTATGCCTATTATAATTGGGGGTTTCGGCAACTGGCTGATCCCTCTGATGATTGGAGCACCCGATATAGCATTCCCTCGTATAAATAATATAAGCTTTTGACTTCTACCACCATCCTTCCTATTACTGCTTGCTTCCTCCACAGTTGAGGCTGGAGTGGGCACTGGTTGAACGGTCTACCCTCCCCTGGCA
>BEGL_LEYE_I0043
TACTTTTTTATGGTTATGCCTATTATAATTGGGGGCTTCGGTAATTGGCTAGTCCCTCTGATGATTGGAGCACCCGATATGGCATTTCCTCGTATGAATAACATAAGTTTCTGACTTCTGCCACCGTCTTTCCTACTACTGCTTGCCTCCTCTACAGTCGAAGCCGGAGTAGGCACCGGCTGAACAGTCTATCCTCCCCTGGCG
>UCSC_LEYE_WP201613LY07
TACTTTTTTATGGTTATGCCTATTATAATTGGGGGCTTCGGTAATTGGCTAGTCCCTCTGATGATTGGAGCACCCGATATGGCATTTCCTCGTATGAATAACATAAGTTTCTGACTTCTGCCACCGTCTTTCCTACTACTGCTTGCCTCCTCTACAGTCGAAGCCGGAGTAGGCACCGGCTGAACAGTCTATCCTCCCCTGGCG
>UCSC_LEYE_WP201616LY06
TACTTTTTTATGGTTATGCCTATTATAATTGGGGGCTTCGGTAATTGGCTAGTCCCTCTGATGATTGGAGCACCCGATATGGCATTTCCTCGTATGAATAACATAAGTTTCTGACTTCTGCCACCGTCTTTCCTACTACTGCTTGCCTCCTCTACAGTCGAAGCCGGAGTAGGCACCGGCTGAACAGTCTATCCTCCCCTGGCG
>UA_LEYE_B0007
TACTTTTTTATGGTTATGCCTATTATAATTGGGGGCTTCGGTAATTGGCTAGTCCCTCTGATGATTGGAGCACCCGATATGGCATTTCCTCGTATGAATAACATAAGTTTCTGACTTCTGCCACCGTCTTTCCTACTACTGCTTGCCTCCTCTACAGTCGAAGCCGGAGTAGGCACCGGCTGAACAGTCTATCCTCCCCTGGCG
>UA_LEYE_B0009
TACTTTTTTATGGTTATGCCTATTATAATTGGGGGCTTCGGTAATTGGCTAGTCCCTCTGATGATTGGAGCACCCGATATGGCATTTCCTCGTATGAATAACATAAGTTTCTGACTTCTGCCACCGTCTTTCCTACTACTGCTTGCCTCCTCTACAGTCGAAGCCGGAGTAGGCACCGGCTGAACAGTCTATCCTCCCCTGGCG
>UA_LEYE_B0010
TACTTTTTTATGGTTATGCCTATTATAATTGGGGGCTTCGGTAATTGGCTAGTCCCTCTGATGATTGGAGCACCCGATATGGCATTTCCTCGTATGAATAACATAAGTTTCTGACTTCTGCCACCGTCTTTCCTACTACTGCTTGCCTCCTCTACAGTCGAAGCCGGAGTAGGCACCGGCTGAACAGTCTATCCTCCCCTGGCG
>BEGL_MACA_WP0003
TATTTCTTTATGGTCATACCTATTATAATTGGAGGTTTTGGCAATTGATTAGTACCTCTTATAATTGGAGCCCCGGACATGGCCTTCCCACGAATAAATAATATAAGTTTCTGACTCCTACCACCATCCTTCTTATTATTGTTAGCCTCCTCCATGGTTGAAGCTGGGGCAGGCACAGGTTGAACAGTTTACCCCCCTCTAGCA
>BEGL_MYAU_G0024
TATTTCTTTATAGTTATGCCTATTATAATTGGAGGGTTCGGAAATTGACTGGTGCCTTTAATAATTGGCGCTCCCGATATAGCTTTTCCTCGAATAAATAATATAAGCTTTTGACTACTCCCTCCATCTTTTCTATTGCTGCTAGCCTCATCTATGGTTGAAGCTGGGGCAGGCACCGGCTGGACAGTATACCCCCCTCTAGCG
>BEGL_MYAU_G0025
TATTTCTTTATAGTTATGCCTATTATAATTGGAGGGTTCGGAAATTGACTGGTGCCTTTAATAATTGGCGCTCCCGATATAGCTTTTCCTCGAATAAATAATATAAGCTTTTGACTACTCCCTCCATCTTTTCTATTGCTGCTAGCCTCATCTATGGTTGAAGCTGGGGCAGGCACCGGCTGGACAGTATACCCCCCTCTAGCG
>BEGL_MYAU_G0026
TATTTCTTTATAGTTATGCCTATTATAATTGGAGGGTTCGGAAATTGACTGGTGCCTTTAATAATTGGCGCTCCCGATATAGCTTTTCCTCGAATAAATAATATAAGCTTTTGACTACTCCCTCCATCTTTTCTATTGCTGCTAGCCTCATCTATGGTTGAAGCTGGGGCAGGCACCGGCTGGACAGTATACCCCCCTCTAGCG
>BEGL_MYAU_G0027
TATTTCTTTATAGTTATGCCTATTATAATTGGAGGGTTCGGAAATTGACTGGTGCCTTTAATAATTGGCGCTCCCGATATAGCTTTTCCTCGAATAAATAATATAAGCTTTTGACTACTCCCTCCATCTTTTCTATTGCTGCTAGCCTCATCTATGGTTGAAGCTGGGGCAGGCACCGGCTGGACAGTATACCCCCCTCTAGCG
>BEGL_MYAU_G0028
TATTTCTTTATAGTTATGCCTATTATAATTGGAGGGTTCGGAAATTGACTGGTGCCTTTAATAATTGGCGCTCCSGATATAGCTTTTCCTCGAATAAATAATATAAGCTTTTGACTACTCCCTCCATCTTTTCTATTGCTGCTAGCCTCATCTATGGTTGAAGCTGGGGCAGGCACCGGCTGGACAGTATACCCCCCTCTAGCG
>BEGL_MYAU_G0030
TATTTCTTTATAGTTATGCCTATTATAATTGGAGGGTTCGGAAATTGACTGGTGCCTTTAATAATTGGCGCTCCCGATATAGCTTTTCCTCGAATAAATAATATAAGCTTTTGACTACTCCCTCCATCTTTTCTATTGCTGCTAGCCTCATCTATGGTTGAAGCTGGGGCAGGCACCGGCTGGACAGTATACCCCCCTCTAGCG
>UNH_MYGR_Gd27724
TACTTCTTTATAGTCATGCCTATTATAATTGGAGGATTCGGAAACTGACTAGTACCCTTAATAATCGGTGCTCCTGACATGGCTTTCCCTCGAATAAACAATATAAGCTTTTGACTACTTCCCCCTTCCTTTCTATTACTGCTTGCCTCATCTATAGTTGAGGCAGGAGCAGGTACCGGTTGAACAGTGTACCCNNNNNNNNNN
>UNH_MYGR_Gd27725
TACTTCTTTATAGTCATGCCTATTATAATTGGAGGATTCGGAAACTGACTAGTACCCTTAATAATCGGTGCTCCTGACATGGCTTTCCCTCGAATAAACAATATAAGCTTTTGACTACTTCCCCCTTCCTTTCTATTACTGCTTGCCTCATCTATAGTTGAGGCAGGAGCAGGTACCGGTTGAACAGTGTACCCTCNNNNNNNN
>NYSDEC_MYLU_I0018
TATTTCTTCATAGTTATACCTATTATAATTGGGGGGTTCGGAAATTGATTAGTGCCCTTAATAATTGGCGCCCCTGATATAGCTTTCCCTCGAATAAATAACATAAGCTTTTGACTACTCCCCCCATCTTTTCTATTACTGCTGGCCTCATCTATAGTTGAAGCGGGAGCAGGCACTGGTTGGACAGTGTACCCCCCTCTAGCG
>NYSDEC_MYLU_I0019
TATTTCTTCATAGTTATACCTATTATAATCGGGGGGTTCGGAAATTGATTAGTGCCCTTAATAATTGGCGCCCCTGATATAGCTTTCCCTCGAATAAATAACATAAGCTTTTGACTACTCCCCCCATCTTTTCTATTACTGCTAGCCTCATCTATAGTTGAAGCGGGAGCAGGCACTGGTTGGACAGTGTACCCCCCTCTAGCG
>NYSDEC_MYLU_I0020
TATTTCTTCATAGTTATACCTATTATAATCGGGGGGTTCGGAAATTGATTAGTGCCCTTAATAATTGGCGCCCCTGATATAGCTTTCCCTCGAATAAATAACATAAGCTTTTGACTACTCCCCCCATCTTTTCTATTACTGCTAGCCTCATCTATAGTTGAAGCGGGAGCAGGCACTGGTTGGACAGTGTACCCCCCTCTAGCG
>NYSDEC_MYLU_I0021
TATTTCTTCATAGTTATACCTATTATAATCGGGGGGTTCGGAAATTGATTAGTGCCCTTAATAATTGGCGCCCCTGATATAGCTTTCCCTCGAATAAATAACATAAGCTTTTGACTACTCCCCCCATCTTTTCTATTACTGCTGGCCTCATCTATAGTTGAAGCGGGAGCAGGCACTGGTTGGACAGTGTACCCCCCTCTAGCG
>UNH_MYLU_Gd24492
NNNNNNNNNNNNNNNNNNNNNNNNNNNATCGGGGGGTTCGGAAATTGATTAGTGCCCTTAATAATTGGCGCCCCTGATATAGCTTTCCCTCGAATAAATAACATAAGCTTTTGACTACTCCCCCCATCTTTTCTATTACTGCTGGCCTCATCTATAGTTGAAGCGGGAGCAGGCACTGGTTGGACAGTGTACCCCCCTCTAGCG
>UNH_MYLU_Gd24493
TATTTCTTCATAGTTATACCTATTATAATTGGGGGGTTCGGAAATTGATTAGTGCCCTTAATAATTGGCGCCCCTGATATAGCTTTCCCTCGAATAAATAACATAAGCTTTTGACTACTCCCCCCATCTTTTCTATTACTGCTGGCCTCATCTATAGTTGAAGCGGGAGCAGGCACTGGTTGGACAGTGTACCCNNNNNNNNNN
>BEGL_MYOC_G0034
TATTTCTTCATAGTTATACCTATTATAATCGGGGGGTTCGGAAATTGATTAGTGCCCTTAATAATTGGCGCCCCTGATATAGCTTTCCCTCGAATAAATAACATAAGCTTTTGACTACTCCCCCCATCTTTTCTATTACTGCTGGCCTCATCTATAGTTGAAGCGGGAGCAGGCACTGGTTGGACAGTATACCCCCCTCTAGCG
>BEGL_MYOC_G0035
TATTTCTTCATAGTTATACCTATTATAATCGGGGGGTTCGGAAATTGATTAGTGCCCTTAATAATTGGCGCCCCTGATATAGCTTTCCCTCGAATAAATAACATAAGCTTTTGACTACTCCCCCCATCTTTTCTATTACTGCTGGCCTCATCTATAGTTGAAGCGGGAGCAGGCACTGGTTGGACAGTATACCCCCCTCTAGCG
>BEGL_MYOC_G0036
TATTTCTTCATAGTTATACCTATTATAATCGGGGGGTTCGGAAATTGATTAGTGCCCTTAATAATTGGCGCCCCTGATATAGCTTTCCCTCGAATAAATAACATAAGCTTTTGACTACTCCCCCCATCTTTTCTATTACTGCTGGCCTCATCTATAGTTGAAGCGGGAGCAGGCACTGGTTGGACAGTATACCCCCCTCTAGCG
>BEGL_MYOC_G0037
TATTTCTTCATAGTTATACCTATTATAATCGGGGGGTTCGGAAATTGATTAGTGCCCTTAATAATTGGCGCCCCTGATATAGCTTTCCCTCGAATAAATAACATAAGCTTTTGACTACTCCCCCCATCTTTTCTATTACTGCTGGCCTCATCTATAGTTGAAGCGGGAGCAGGCACTGGTTGGACAGTATACCCCCCTCTAGCG
>BEGL_MYOC_I0022
TATTTCTTCATAGTTATACCTATTATAATCGGGGGGTTCGGAAATTGATTAGTGCCCTTAATAATTGGCGCCCCTGATATAGCTTTCCCTCGAATAAATAACATAAGCTTTTGACTACTCCCCCCATCTTTTCTATTACTGCTGGCCTCATCTATAGTTGAAGCGGGAGCAGGCACTGGTTGGACAGTATACCCCCCTCTANNN
>BEGL_MYOC_I0023
TATTTCTTCATAGTTATACCTATTATAATCGGGGGGTTCGGAAATTGATTAGTGCCCTTAATAATTGGCGCCCCTGATATAGCTTTCCCTCGAATAAATAACATAAGCTTTTGACTACTCCCCCCATCTTTTCTATTACTGCTGGCCTCATCTATAGTTGAAGCGGGAGCAGGCACTGGTTGGACAGTATACCCCCCTCTAGCG
>BEGL_MYRI_G0068
TATTTCTTCATAGTTATGCCTATCATAATTGGAGGGTTCGGAAACTGACTAGTGCCCTTAATAATTGGTGCCCCTGATATAGCCTTTCCTCGAATAAATAATATAAGCTTTTGACTGCTTCCTCCATCTTTCCTACTACTACTTGCTTCATCTATAGTTGAAGCAGGAGCAGGCACTGGTTGAACAGTATATCCCCCTTTAGCA
>UNH_MYSE_Gd23912
TATTTCTTTATAGTTATACCTATTATAATTGGAGGGTTCGGAAATTGACTGGTGCCTTTAATAATTGGCGCTCCCGATATAGCTTTTCCTCGAATAAATAATATAAGCTTTTGACTACTCCCTCCATCTTTTCTATTGCTGCTAGCCTCATCTATGGTTGAAGCTGGGGCAGGCACCGGCTGGACAGTATACCCCCCTCTAGCN
>UNH_MYSE_Gd23913
TATTTCTTTATAGTTATACCTATTATAATTGGAGGGTTCGGAAATTGACTGGTGCCTTTAATAATTGGCGCTCCCGATATAGCTTTTCCTCGAATAAATAATATAAGCTTTTGACTACTCCCTCCATCTTTTCTATTGCTGCTAGCCTCATCTATGGTTGAAGCTGGGGCAGGCACCGGCTGGACAGTATACCCCCCTCTNNNN
>USFS_MYSE_G0092
TATTTCTTTATAGTTATACCTATTATAATTGGAGGGTTCGGAAATTGACTGGTGCCTTTAATAATTGGCGCTCCCGATATAGCTTTTCCTCGAATAAATAATATAAGCTTTTGACTACTCCCTCCATCTTTTCTATTGCTGCTAGCCTCATCTATGGTTGAAGCTGGGGCAGGCACCGGCTGGACAGTATACCCCCCTCTAGCG
>USFS_MYSE_G0090
TATTTCTTTATAGTTATACCTATTATAATTGGAGGGTTCGGAAATTGACTGGTGCCTTTAATAATTGGCGCTCCCGATATAGCTTTTCCTCGAATAAATAATATAAGCTTTTGACTACTCCCTCCATCTTTTCTATTGCTGCTAGCCTCATCTATGGTTGAAGCTGGGGCAGGCACCGGCTGGACAGTATACCCCCCTCTAGCG
>BEGL_MYSO_WP0004
TATTTCTTTATAGTTATACCTATTATAATTGGGGGTTTTGGAAATTGGCTGGTGCCTTTAATAATTGGCGCCCCTGATATAGCCTTTCCTCGAATAAATAACATAAGCTTTTGACTACTCCCCCCATCCTTTCTACTGCTGCTAGCTTCGTCTATAGTTGAAGCAGGAGCAGGCACCGGTTGAACAGTATATTCTCCTCTAGCG
>BEGL_MYSO_WP0005
TATTTCTTTATAGTTATACCTATTATAATTGGGGGTTTTGGAAATTGGCTGGTGCCTTTAATAATTGGCGCCCCTGATATAGCCTTTCCTCGAATAAATAACATAAGCTTTTGACTACTCCCCCCATCCTTTCTACTGCTGCTAGCTTCGTCTATAGTTGAAGCAGGAGCAGGCACCGGTTGAACAGTATATTCTCCTCTAGCG
>UNH_MYSO_Gd24509
TATTTCTTTATAGTTATACCTATTATAATCGGGGGTTTTGGAAATTGGCTGGTGCCTTTAATAATTGGCGCCCCTGATATAGCCTTTCCTCGAATAAATAACATAAGCTTTTGACTACTCCCCCCATCCTTTCTACTGCTGCTAGCTTCGTCTATAGTTGAAGCAGGAGCAGGCACCGGTTGAACAGTATATCCCCCNNNNNNN
>UNH_MYSO_Gd24510
NNNNNNNNNNNNNNNNNNNNNNNNNTAATTGGGGGTTTTGGAAATTGGCTGGTGCCTTTAATAATTGGCGCCCCTGATATAGCCTTTCCTCGAATAAATAACATAAGCTTTTGACTACTCCCCCCATCCTTTCTACTGCTGCTAGCTTCGTCTATAGTTGAAGCAGGAGCAGGCACCGGTTGAACAGTATATCCCCCTCTNNNN
>BEGL_MYCA_B0004
TATTTTTTTATAGTTATGCCAATCATAATTGGGGGCTTCGGAAATTGACTAGTACCATTAATAATTGGCGCCCCTGATATAGCTTTCCCCCGTATAAATAATATAAGCTTTTGATTACTCCCCCCATCTTTCCTACTACTGCTAGCCTCATCTATAGTTGAAGCAGGTGCAGGCACCGGCTGAACAGTATACCCCCCTCTAGCG
>BEGL_MYEV_G0038
TATTTCTTCATAGTCATACCTATCATAATTGGGGGGTTCGGAAATTGATTGGTACCCTTGATAATTGGCGCCCCTGATATAGCCTTTCCTCGAATAAACAACATAAGCTTTTGACTACTCCCCCCATCTTTTCTATTATTGCTAGCCTCATCTATAGTTGAAGCAGGAGCAGGCACTGGTTGGACAGTATACCCCCCTCTAGCG
>BEGL_MYEV_G0039
TATTTCTTCATAGTCATACCTATCATAATTGGGGGGTTCGGAAATTGATTGGTACCCTTGATAATTGGCGCCCCTGATATAGCCTTTCCTCGAATAAACAACATAAGCTTTTGACTACTCCCCCCATCTTTTCTATTATTGCTAGCCTCATCTATAGTTGAAGCAGGAGCAGGCACTGGTTGGACAGTATACCCCCCTCTAGCG
>BEGL_MYTH_G0040
TATTTCTTCATAGTCATACCTATCATAATTGGGGGGTTCGGAAATTGATTGGTACCCTTGATAATTGGCGCCCCTGATATAGCCTTTCCTCGAATAAACAACATAAGCTTTTGACTACTCCCCCCATCTTTTCTATTATTGCTAGCCTCATCTATAGTTGAAGCAGGAGCAGGCACTGGTTGGACAGTATACCCCCCTCTAGCG
>BEGL_MYVE_G0041
NNNNNNNNNNNNNNNNNNNNNNNNNNNNNNGGAGGTTTCGGAAACTGACTAGTGCCCTTAATAATTGGTGCTCCTGATATGGCTTTCCCTCGAATAAACAACATAAGCTTTTGACTACTTCCTCCTTCCTTTCTACTACTGCTTGCCTCATCTATAGTTGAAGCAGGAGCAGGTACTGGTTGAACAGTATACCCACCTCTAGNN
>BEGL_MYVE_G0042
TATTTCTTTATAGTTATGCCAATTATAATCGGAGGTTTCGGAAACTGACTAGTGCCCTTAATAATTGGTGCTCCTGATATGGCTTTCCCTCGAATAAACAACATAAGCTTTTGACTACTTCCTCCTTCCTTTCTACTACTGCTTGCCTCATCTATAGTTGAAGCAGGAGCAGGTACTGGTTGAACAGTATACCCACCTCTAGNN
>BEGL_MYVE_G0043
TATTTCTTTATAGTTATGCCAATTATAATCGGAGGTTTCGGAAACTGACTAGTGCCCTTAATAATTGGTGCTCCTGATATGGCTTTCCCTCGAATAAACAACATAAGCTTTTGACTACTTCCTCCTTCCTTTCTACTACTGCTTGCCTCATCTATAGTTGAAGCAGGAGCAGGTACTGGTTGAACAGTATACCCACCTCTAGNN
>BEGL_MYVE_G0044
TATTTCTTTATAGTTATGCCAATTATAATCGGAGGTTTCGGAAACTGACTAGTGCCCTTAATAATTGGTGCTCCTGATATGGCTTTCCCTCGAATAAACAACATAAGCTTTTGACTACTTCCTCCTTCCTTTCTACTACTGCTTGCCTCATCTATAGTTGAAGCAGGAGCAGGTACTGGTTGAACAGTATACCCACCTCTAGNN
>BEGL_MYVE_G0045
TATTTCTTTATAGTTATGCCAATTATAATCGGAGGTTTCGGAAACTGACTAGTGCCCTTAATAATTGGTGCTCCTGATATGGCTTTCCCTCGAATAAACAACATAAGCTTTTGACTACTTCCTCCTTCCTTTCTACTACTGCTTGCCTCATCTATAGTTGAAGCAGGAGCAGGTACTGGTTGAACAGTATACCCACCTCTAGNN
>BEGL_MYVE_G0046
TATTTCTTTATAGTTATGCCAATTATAATCGGAGGTTTCGGAAACTGACTAGTGCCCTTAATAATTGGTGCTCCTGATATGGCTTTCCCTCGAATAAACAACATAAGCTTTTGACTACTTCCTCCTTCCTTTCTACTACTGCTTGCCTCATCTATAGTTGAAGCAGGAGCAGGTACTGGTTGAACAGTATACCCACCTCTAGNN
>BEGL_MYVE_G0047
TATTTCTTTATAGTTATGCCAATTATAATCGGAGGTTTCGGAAACTGACTAGTGCCCTTAATAATTGGTGCTCCTGATATGGCTTTCCCTCGAATAAACAACATAAGCTTTTGACTACTTCCTCCTTCCTTTCTACTACTGCTTGCCTCATCTATAGTTGAAGCAGGAGCAGGTACTGGTTGAACAGTATACCCACCTCTAGCA
>BEGL_MYVE_G0048
TATTTCTTTATAGTTATGCCAATTATAATCGGAGGTTTCGGAAACTGACTAGTGCCCTTAATAATTGGTGCTCCTGATATGGCTTTCCCTCGAATAAACAACATAAGCTTTTGACTACTTCCTCCTTCCTTTCTACTACTGCTTGCCTCATCTATAGTTGAAGCAGGAGCAGGTACTGGTTGAACAGTATACCCACCTCTAGNN
>UNH_MYVE_Gd14953
TATTTCTTTATAGTTATGCCAATTATAATCGGAGGTTTCGGAAACTGACTAGTGCCCTTAATAATTGGTGCCCCTGATATGGCTTTCCCTCGAATAAACAACATAAGCTTTTGACTACTTCCTCCTTCCTTTCTACTACTGCTTGCCTCATCTATAGTTGAAGCAGGAGCAGGTACTGGTTGAACAGTATACCCACCTCTAGCA
>UNH_MYVE_Gd14955
TATTTCTTTATAGTTATGCCAATTATAATCGGAGGTTTCGGAAACTGACTAGTGCCCTTAATAATTGGTGCCCCTGATATGGCTTTCCCTCGAATAAACAACATAAGCTTTTGACTACTTCCTCCTTCCTTTCTACTACTGCTTGCCTCATCTATAGTTGAAGCAGGAGCAGGTACTGGTTGAACAGTATACCCACCTCNNNNN
>BEGL_MYVO_G0091
TATTTCTTCATGGTTATACCTATTATAATTGGGGGTTTCGGAAATTGGCTAGTGCCTTTGATAATCGGCGCCCCTGATATGGCCTTTCCTCGAATAAATAATATAAGCTTTTGACTACTCCCCCCATCCTTTCTATTGCTGCTGGCTTCATCTATAGTTGAAGCAGGAGCAGGTACCGGTTGGACAGTATATCCCCCTCTAGCA
>BEGL_MYVO_G0089
TATTTCTTCATGGTTATACCTATTATAATTGGGGGTTTCGGAAATTGGCTAGTGCCTTTGATAATCGGCGCCCCTGATATGGCCTTTCCTCGAATAAACAATATAAGCTTTTGACTACTCCCCCCATCCTTTCTATTGCTGCTGGCTTCATCTATAGTTGAAGCAGGAGCAGGTACCGGTTGGACAGTATATCCCCCTCTAGCA
>BEGL_MYYU_WS0001
TATTTCTTTATAGTTATGCCAATTATAATCGGAGGTTTCGGAAACTGACTAGTGCCCTTAATAATTGGTGCTCCTGATATGGCTTTCCCTCGAATAAACAACATAAGCTTTTGGCTACTTCCTCCTTCCTTTCTACTACTGCTTGCCTCATCTATAGTTGAAGCAGGAGCAGGTACTGGTTGAACAGTATACTCTCCTCTAGCA
>BEGL_NOLE_G0078
TATTTCTTTATAGTAATACCTATTATAATCGGAGGGTTTGGCAATTGATTAGTTCCATTAATAATTGGGGCACCAGACATGGCCTTCCCTCGAATAAATAATATAAGCTTTTGACTACTCCCCCCATCTTTCCTATTACTACTAGCCTCCTCAATAGTTGAAGCTGGGGCAGGGACCGGATGAACCGTCTACCCTCCTTTAGCA
>BEGL_NOLE_G0079
TATTTCTTTATAGTAATACCTATTATAATCGGAGGGTTTGGCAATTGATTAGTTCCATTAATAATTGGGGCACCAGACATGGCCTTCCCTCGAATAAATAATATAAGCTTTTGACTACTCCCCCCATCTTTCCTATTACTACTAGCCTCCTCAATAGTTGAAGCTGGGGCAGGGACCGGATGAACCGTCTACCCTCCTTTAGCA
>UNH_NYHU_Gd26834
TACTTTTTCATGGTTATACCAATTATAATTGGGGGTTTTGGAAACTGATTGGTGCCTCTAATAATTGGGGCTCCTGATATGGCATTTCCCCGAATAAATAATATAAGCTTTTGACTGCTCCCTCCATCTTTTTTATTACTTTTAGCATCATCCATAGTAGAAGCTGGGGCCGGCACTGGGTGAACCGTATATCCCCCCTTAGNN
>UNH_NYHU_Gd26838
TACTTTTTCATGGTTATACCAATTATAATTGGGGGTTTTGGAAACTGATTGGTGCCTCTAATAATTGGGGCTCCTGATATGGCATTTCCCCGAATAAATAATATAAGCTTTTGACTGCTCCCTCCATCTTTTTTATTACTTTTAGCATCATCCATAGTAGAAGCTGGGGCCGGCACTGGGTGAACCGTATATCCCCCCTTAGCA
>BEGL_NYMA_I0024
TATTTCTTCATAGTTATGCCAATTATAATTGGAGGATTTGGAAATTGATTAGTCCCCTTAATAATTGGTGCTCCTGACATGGCTTTCCCACGAATAAATAACATAAGTTTCTGACTTCTTCCCCCATCATTCCTTCTACTACTAGCTTCCTCTATAGTTGAAGCCGGCGCAGGAACCGGATGAACAGTCTATCCTCCCCTGGCA
>BEGL_NYMA_I0025
TATTTCTTCATAGTTATGCCAATTATAATTGGAGGATTTGGAAATTGATTAGTCCCCTTAATAATTGGTGCTCCTGACATGGCTTTCCCACGAATAAATAACATAAGTTTCTGACTTCTTCCCCCATCATTCCTTCTACTACTAGCTTCCTCTATAGTTGAAGCCGGCGCAGGAACCGGATGAACAGTCTATCCTCCCCTGGCA
>BEGL_NYMA_I0026
TATTTCTTCATAGTTATGCCAATTATAATTGGAGGATTTGGAAATTGATTAGTCCCCTTAATAATTGGTGCTCCTGACATGGCTTTCCCACGAATAAATAACATAAGTTTCTGACTTCTTCCCCCATCATTCCTTCTACTACTAGCTTCCTCTATAGTTGAAGCCGGCGCAGGAACCGGATGAACAGTCTATCCTCCCCTGGCA
>BEGL_NYMA_I0027
TATTTCTTCATAGTTATGCCAATTATAATTGGAGGATTTGGAAATTGATTAGTCCCCTTAATAATTGGTGCTCCTGACATGGCTTTCCCACGAATAAATAACATAAGTTTCTGACTTCTTCCCCCATCATTCCTTCTACTACTAGCTTCCTCTATAGTTGAAGCCGGCGCAGGAACCGGATGAACAGTCTATCCTCCCCTGGCA
>BEGL_NYMA_I0028
TATTTCTTCATAGTTATGCCAATTATAATTGGAGGATTTGGAAATTGATTAGTCCCCTTAATAATTGGTGCTCCTGACATGGCTTTCCCACGAATAAATAACATAAGTTTCTGACTTCTTCCCCCATCATTCCTTCTACTACTAGCTTCCTCTATAGTTGAAGCCGGCGCAGGAACCGGATGAACAGTCTATCCTCCCCTGGCA
>BEGL_PAHE_G0051
TATTTTTTTATAGTTATACCTATTATAATTGGGGGCTTTGGAAACTGATTAGTGCCATTAATAATTGGAGCACCCGACATAGCTTTCCCTCGAATGAATAATATAAGCTTTTGACTACTACCCCCATCCTTCCTCTTACTTCTAGCATCCTCTATAGTAGAAGCAGGAGCAGGCACTGGTTGAACAGTCTATCCCCCTTTAGCA
>UNH_PESU_Gd24489
TATTTCTTTATAGTAATGCCCATTATAATTGGGGGCTTCGGGAACTGATTGGTCCCCCTAATAATTGGTGCACCCGACATGGCTTTCCCACGAATAAATAACATAAGCTTCTGATTACTCCCCCCATCCTTTCTTTTACTCCTAGCATCATCTATAGTAGAAGCAGGGGCAGGAACTGGATGAACAGTCTATCCTCCTCTAGCA
>UNH_PESU_Gd24490
TATTTCTTTATAGTAATGCCCATTATAATTGGGGGCTTCGGGAACTGATTGGTCCCCCTAATAATTGGTGCACCCGACATGGCTTTCCCACGAATAAATAACATAAGCTTCTGATTACTCCCCCCATCCTTTCTTTTACTCCTAGCATCATCTATAGTAGAAGCAGGGGCAGGAACTGGATGAACAGTCTATCCNNNNNNNNNN
>BEGL_PHDI_G0080
TATTTCTTCATAGTAATGCCTATCATAATTGGGGGGTTCGGCAACTGACTAGTCCCTCTAATAATTGGAGCTCCCGATATAGCATTCCCCCGAATAAACAATATAAGCTTTTGACTCCTACCTCCTTCTTTCCTACTACTGTTAGCTTCATCTACAGTCGAAGCGGGGGTTGGCACTGGTTGAACAGTTTATCCACCACTAGCA
>BEGL_PTPA_G0057
TATTTCTTCATAGTCATGCCAATTATAATCGGAGGCTTTGGTAACTGACTAGTACCCCTAATAATTGGTGCTCCTGATATAGCATTCCCACGAATAAACAATATAAGTTTCTGACTCCTACCACCATCCTTTCTTCTCCTGCTAGCCTCCTCAATAGTAGAGGCCGGAGCAGGCACCGGCTGAACTGTTTACCCTCCATTAGCA
>BEGL_PTPA_G0065
TATTTCTTCATAGTCATGCCAATTATAATCGGAGGCTTTGGTAACTGACTAGTACCCCTAATAATTGGTGCTCCTGATATAGCATTCCCACGAATAAACAATATAAGTTTCTGACTCCTACCACCATCCTTTCTTCTCCTGCTAGCCTCCTCAATAGTAGAGGCCGGAGCAGGCACCGGCTGAACTGTTTACCCTCCATTAGCA
>BEGL_PTPA_G0081
TATTTCTTCATAGTCATGCCAATTATAATCGGAGGCTTTGGTAACTGACTAGTACCCCTAATAATTGGTGCTCCTGATATAGCATTCCCACGAATAAACAATATAAGTTTCTGACTCCTACCACCATCCTTTCTTCTCCTGCTAGCCTCCTCAATAGTAGAGGCCGGAGCAGGCACCGGCTGAACTGTTTACCCTCCATTAGCA
>BEGL_PTPE_G0062
TATTTCTTTATAGTAATACCAATCATAATCGGAGGATTCGGCAACTGACTAGTGCCTCTAATAATTGGTGCCCCAGACATGGCATTTCCACGAATAAACAACATAAGTTTCTGACTTCTCCCCCCATCTTTTCTTCTTCTTCTAGCCTCATCAATGGTTGAAGCCGGGGCAGGCACAGGCTGAACTGTATATCCACCCCTAGCA
>BEGL_PTPE_G0082
TATTTCTTTATAGTAATACCAATCATAATCGGAGGATTCGGCAACTGACTAGTGCCTCTAATAATTGGTGCCCCAGACATGGCATTTCCACGAATAAACAACATAAGTTTCTGACTTCTCCCCCCATCTTTTCTTCTTCTTCTAGCCTCATCAATGGTTGAAGCCGGGGCAGGCACAGGCTGAACTGTATATCCACCCCTAGCA
>OBTC_PTVA_G0087
TACTTCTTTATGGTTATACCAATTATAATTGGAGGCTTCGGAAACTGGCTTGTGCCACTAATGATCGGAGCTCCGGACATGGCATTCCCCCGAATAAATAACATGAGCTTCTGACTTCTGCCTCCATCGTTCCTACTTCTGCTAGCCTCATCAACAGTAGAGGCCGGTGCTGGAACAGGGTGAACAGTATATCCACCTTTAGCC
>UNH_RHCY_Gd29880
TATTTCTTTATAGTAATACCCATTATGATTGGAGGCTTTGGTAACTGATTAGTCCCACTAATAATTGGTGCGCCAGATATAGCATTCCCCCGAATAAATAATATAAGTTTCTGACTACTCCCCCCTTCTTTCCTACTCCTACTTGCTTCTTCAATAGTAGAAGCCGGTGCTGGTACTGGCTGGACTGTTTATCCTCCCCTANNN
>UNH_RHCY_Gd29881
TATTTCTTTATAGTAATACCCATTATGATTGGAGGCTTTGGTAACTGATTAGTCCCACTAATAATTGGTGCGCCAGATATAGCATTCCCCCGAATAAATAATATAAGTTTCTGACTACTCCCCCCTTCTTTCCTACTCCTACTTGCTTCTTCAATAGTAGAAGCCGGTGCTGGTACTGGCTGGACTGTTTATCCTCCCCTAGCC
>UNH_RHFE_Gd20777
TATTTCTTTATAGTAATGCCTATTATGATTGGAGGCTTTGGCAACTGATTAGTCCCCCTAATAATTGGTGCTCCAGACATGGCATTCCCACGTATAAACAACATAAGCTTTTGACTCCTACCCCCTTCCTTCCTACTTCTATTGGCATCATCCATAGTCGAGGCTGGCGCCGGAACCGGCTGAACTGTTTACCCTCCTCTAGCN
>UNH_RHFE_Gd20778
TATTTCTTTATAGTAATGCCTATTATGATTGGAGGCTTTGGCAACTGATTAGTCCCCCTAATAATTGGTGCTCCAGACATGGCATTCCCACGTATAAACAACATAAGCTTTTGACTCCTACCCCCTTCCTTCCTACTTCTATTGGCATCATCCATAGTCGAGGCTGGCGCCGGAACCGGCTGAACTGTTTACCCTCCTCTAGCN
>UNH_RHHI_Gd29798
NNNNNNNNNATAGTGATGCCTATTATAATTGGAGGCTTTGGCAACTGACTGGTTCCCTTGATAATCGGTGCACCCGACATAGCATTCCCACGTATAAACAATATAAGCTTCTGACTCTTACCCCCCTCCTTCCTACTTCTATTAGCCTCATCTATGGTTGAAGCTGGTGCTGGAACCGGCTGAACTGTTTACCCCCCTTTAGCG
>UNH_RHHI_Gd29835
NNNNNNNNNATAGTGATGCCTATTATAATTGGAGGCTTTGGCAACTGACTGGTTCCCTTGATAATCGGTGCACCCGACATAGCATTCCCACGTATAAACAATATAAGCTTCTGACTCTTACCCCCCTCCTTCCTACTTCTATTAGCCTCATCTATGGTTGAAGCTGGTGCTGGAACCGGCTGAACTGTTTACCCCCCTTTAGCG
>UNH_RHMI_Gd29895
TACTTTTTTATGGTAATACCCATTATAATTGGGGGTTTCGGTAACTGACTAGTTCCCTTAATAATTGGAGCACCAGATATAGCATTCCCCCGAATAAACAACATAAGCTTCTGACTTCTTCCCCCATCTTTCCTACTTCTACTAGCCTCATCAATAGTAGAAGCTGGTGCTGGTACAGGCTGAACCGTCTACCCTCCTTTAGCT
>UNH_RHPU_Gd20779
NNNTTCTTCATAGTAATGCCAATCATAATTGGAGGTTTTGGTAACTGACTAGTCCCTCTAATAATTGGTGCGCCAGACATAGCATTCCCACGTATAAATAACATGAGCTTTTGACTCTTACCCCCTTCATTCTTACTCCTACTAGCCTCTTCTATAGTTGAAGCAGGCGCCGGAACTGGCTGAACCGTTTATCCTCCCCTAGCA
>UNH_RHPU_Gd20780
NNNTTCTTCATAGTAATGCCAATCATAATTGGAGGTTTTGGTAACTGACTAGTCCCTCTAATAATTGGTGCGCCAGACATAGCATTCCCACGTATAAATAACATGAGCTTTTGACTCTTACCCCCTTCATTCTTACTCCTACTAGCCTCTTCTATAGTTGAAGCAGGCGCCGGAACTGGCTGAACCGTTTATCCTCCCCTAGCA
>BEGL_RHBI_G0083
TATTTCTTCATAGTCATGCCCATTATAATTGGCGGATTTGGAAATTGACTGGTTCCTCTAATAATTGGAGCCCCTGATATAGCTTTCCCCCGAATAAATAACATGAGCTTTTGACTCCTACCACCCTCTTTTTTACTATTATTAGCCTCTTCTATAGTAGAGGCAGGAGCAGGAACAGGTTGAACAGTCTATCCGCCTCTAGCA
>BEGL_RHBI_G0084
NNNNNNNNNNNNGTCATGCCCATTATAATTGGCGGATTTGGAAATTGACTGGTTCCTCTAATAATTGGAGCCCCCGATATAGCTTTCCCCCGAATAAATAACATGAGCTTTTGACTTCTACCACCCTCTTTTTTACTATTATTAGCCTCTTCTATAGTAGAGGCAGGAGCAGGAACAGGTTGAACAGTCTATCCGCCTCTAGCA
>BEGL_RHBI_G0054
TATTTCTTCATAGTCATGCCCATTATAATTGGCGGATTTGGAAATTGACTGGTTCCTCTAATAATTGGAGCCCCTGATATAGCTTTCCCCCGAATAAATAACATGAGCTTTTGACTCCTACCACCCTCTTTTTTACTATTATTAGCCTCTTCTATAGTAGAGGCAGGAGCAGGAACAGGTTGAACAGTCTATCCGCCTCTAGCA
>BEGL_RHBI_G0053
TATTTCTTCATAGTCATGCCCATTATAATTGGTGGATTTGGAAATTGACTGGTTCCTCTAATAATTGGAGCCCCTGATATAGCTTTCCCCCGAATAAATAACATGAGCTTTTGACTCCTACCACCCTCTTTTTTACTATTATTAGCCTCTTCTATAGTAGAGGCAGGAGCAGGAACAGGTTGAACAGTCTATCCGCCTCTAGCA
>UNH_ROAE_Gd29943
TATTTCTTTATAGTTATACCCATTATAATTGGAGGCTTCGGAAATTGACTCATTCCCCTAATAATCGGAGCCCCAGACATAGCATTCCCTCGAATGAACAACATGAGCTTTTGACTTCTACCCCCATCTTTTCTTCTTCTATTAGCCTCCTCAACAGTAGAAGCTGGAGCCGGAACAGGATGAACGGTATATCCACCCCTAGCT
>UNH_ROAE_Gd29944
TATTTCTTTATAGTTATACCCATTATAATTGGAGGCTTCGGAAATTGACTCATTCCCCTAATAATCGGAGCCCCAGACATAGCATTCCCTCGAATGAACAACATGAGCTTTTGACTTCTACCCCCATCTTTTCTTCTTCTATTAGCCTCCTCAACAGTAGAAGCTGGAGCCGGAACAGGATGAACGGTATATCCACCCCTAGCT
>OBTC_ROAE_G0088
TATTTCTTTATAGTTATACCCATTATAATTGGAGGCTTCGGAAATTGACTCATTCCCCTAATAATCGGAGCCCCAGACATAGCATTCCCTCGAATGAACAACATGAGCTTTTGACTTCTACCCCCATCTTTTCTTCTTCTATTAGCCTCCTCAACAGTAGAAGCTGGAGCCGGAACAGGATGAACGGTATATCCACCCCTAGCT
>BEGL_STPA_G0058
TACTTCTTCATAGTTATACCAATCATAATCGGAGGCTTCGGCAATTGACTAGTCCCCCTAATAATTGGCGCCCCTGATATAGCATTTCCTCGAATAAACAATATAAGCTTCTGACTTCTACCACCTTCCTTCTTACTCCTACTAGCCTCCTCTACAGTAGAAGCCGGAGTCGGTACTGGCTGAACTGTATACCCTCCCCTAGCA
>BEGL_STPA_G0064
TATTTCTTCATAGTTATACCAATCATAATCGGAGGCTTCGGCAATTGACTAGTCCCCCTAATAATTGGCGCCCCTGATATAGCATTTCCTCGAATAAACAATATAAGCTTCTGACTTCTACCACCTTCCTTCTTACTCCTACTAGCCTCCTCTACAGTAGAAGCCGGAGTCGGTACTGGCTGAACTGTATACCCTCCCCTAGCA
>BEGL_STPA_G0056
TATTTCTTCATAGTTATACCAATCATAATCGGAGGCTTCGGCAATTGACTAGTCCCCCTAATAATTGGCGCCCCTGATATAGCATTTCCTCGAATAAACAATATAAGCTTCTGACTTCTACCACCTTCCTTCTTACTCCTACTAGCCTCCTCTACAGTAGAAGCCGGAGTCGGTACTGGCTGAACTGTATACCCTCCCCTAGCA
>BEGL_STPA_G0070
TATTTCTTCATAGTTATACCAATCATAATCGGAGGCTTCGGCAATTGACTAGTCCCCCTAATAATTGGCGCCCCTGATATAGCATTTCCTCGAATAAACAATATAAGCTTCTGACTTCTACCACCTTCCTTCTTACTCCTACTAGCCTCCTCTACAGTAGAAGCCGGAGTCGGTACTGGCTGAACTGTATACCCTCCCCTAGCA
>BEGL_STPA_G0071
TATTTCTTCATAGTTATACCAATCATAATCGGAGGCTTCGGCAATTGACTAGTCCCCCTAATAATTGGCGCCCCTGATATAGCATTTCCTCGAATAAACAATATAAGCTTCTGACTTCTACCACCTTCCTTCTTACTCCTACTAGCCTCCTCTACAGTAGAAGCCGGAGTCGGTACTGGCTGAACTGTATACCCTCCCCTAGCA
>BEGL_TABR_G0052
TATTTCTTTATAGTAATGCCTATTATAATTGGAGGATTTGGAAACTGATTAGTCCCTCTAATAATTGGTGCCCCAGACATAGCTTTCCCACGAATAAACAATATAAGCTTCTGACTACTGCCTCCATCATTTCTATTACTATTAGCCTCTTCAATAGTAGAAGCTGGGGCTGGAACTGGTTGAACAGTTTATCCTCCCTTAGCC
>BEGL_TABR_I0029
TATTTCTTTATAGTAATGCCTATTATAATTGGAGGATTTGGAAACTGATTAGTCCCTCTAATAATTGGTGCCCCAGACATAGCTTTCCCACGAATAAACAATATAAGCTTCTGACTACTGCCTCCATCATTTCTATTACTATTAGCCTCTTCAATAGTAGAAGCTGGGGCTGGAACTGGTTGAACAGTTTATCCTCCCTTAGCC
>BEGL_TABR_I0030
TATTTCTTTATAGTAATGCCTATTATAATTGGAGGATTTGGAAACTGATTAGTCCCTCTAATAATTGGTGCCCCAGACATAGCTTTCCCACGAATAAACAATATAAGCTTCTGACTACTGCCTCCATCATTTCTATTACTATTAGCCTCTTCAATAGTAGAAGCTGGGGCTGGAACTGGTTGAACAGTTTATCCTCCCTTAGCC
>BEGL_TABR_I0031
TATTTCTTTATAGTAATGCCTATTATAATTGGAGGATTTGGAAACTGATTAGTCCCTCTAATAATTGGTGCCCCAGACATAGCTTTCCCACGAATAAACAATATAAGCTTCTGACTACTGCCTCCATCATTTCTATTACTATTGGCCTCTTCAATAGTAGAAGCTGGGGCTGGAACTGGTTGAACAGTTTATCCTCCCTTAGCC
>BEGL_TABR_I0032
TATTTCTTTATAGTAATGCCTATTATAATTGGAGGATTTGGAAACTGATTAGTCCCTCTAATAATTGGTGCCCCAGACATAGCTTTCCCACGAATAAACAATATAAGCTTCTGACTACTGCCTCCATCATTTCTATTACTATTAGCCTCTTCAATAGTAGAAGCTGGGGCTGGAACTGGCTGAACAGTTTATCCTCCCTTAGCC
>BEGL_TABR_I0033
TATTTCTTTATAGTAATGCCTATTATAATTGGAGGATTTGGAAACTGATTAGTCCCTCTAATAATTGGTGCCCCAGACATAGCTTTCCCACGAATAAACAATATAAGCTTCTGACTACTGCCTCCATCATTTCTATTACTATTAGCCTCTTCAATAGTAGAAGCTGGGGCTGGAACTGGCTGAACAGTTTATCCTCCCTTAGCC
>BEGL_TABR_I0034
TATTTCTTTATAGTAATGCCTATTATAATTGGAGGATTTGGAAACTGATTAGTCCCTCTAATAATTGGTGCCCCAGACATAGCTTTCCCACGAATAAACAATATAAGCTTCTGACTACTGCCTCCATCATTTCTATTACTATTAGCCTCTTCAATAGTAGAAGCTGGGGCTGGAACTGGCTGAACAGTTTATCCTCCCTTAGCC
>BEGL_TABR_I0035
TATTTCTTTATAGTAATGCCTATTATAATTGGAGGATTTGGAAACTGATTAGTCCCTCTAATAATTGGTGCCCCAGACATAGCTTTCCCACGAATAAACAATATAAGCTTCTGACTACTGCCTCCATCATTTCTATTACTATTAGCCTCTTCAATAGTAGAAGCTGGGGCTGGAACTGGTTGAACAGTTTATCCTCCCTTAGCC
>BEGL_TABR_I0036
TATTTCTTTATAGTAATGCCTATTATAATTGGAGGATTTGGAAACTGATTAGTCCCTCTAATAATTGGTGCCCCAGACATAGCTTTCCCACGAATAAACAATATAAGCTTCTGACTACTGCCTCCATCATTTCTATTACTATTAGCCTCTTCAATAGTAGAAGCTGGGGCTGGAACTGGTTGAACAGTTTACCCTCCCTTAGCC
>BEGL_TABR_I0037
TATTTCTTTATAGTAATGCCTATTATAATTGGAGGATTTGGAAACTGATTAGTCCCTCTAATAATTGGTGCCCCAGACATAGCTTTCCCACGAATAAACAATATAAGCTTCTGACTACTGCCTCCATCATTTCTATTACTATTAGCCTCTTCAATAGTAGAAGCTGGGGCTGGAACTGGTTGAACAGTTTATCCTCCCTTAGCC
>BEGL_TABR_I0038
TATTTCTTTATAGTAATGCCTATTATAATTGGAGGATTTGGAAACTGATTAGTCCCTCTAATAATTGGTGCCCCAGACATAGCTTTCCCACGAATAAACAATATAAGCTTCTGACTACTGCCTCCATCATTTCTATTACTATTAGCCTCTTCAATAGTAGAAGCTGGGGCTGGAACTGGTTGAACAGTTTATCCTCCCTTAGCC
>BEGL_TABR_I0039
TATTTCTTTATAGTAATGCCTATTATAATTGGAGGATTTGGAAACTGATTAGTCCCTCTAATAATTGGTGCCCCAGACATAGCTTTCCCACGAATAAACAATATAAGCTTCTGACTACTGCCTCCATCATTTCTATTACTATTAGCCTCTTCAATAGTAGAAGCTGGGGCTGGAACTGGTTGAACAGTTTATCCTCCCTTAGCC
>BEGL_TABR_I0040
TATTTCTTTATAGTAATGCCTATTATAATTGGAGGATTTGGAAACTGATTAGTCCCTCTAATAATTGGTGCCCCAGACATAGCTTTCCCACGAATAAACAATATAAGCTTCTGACTACTGCCTCCATCATTTCTATTACTATTAGCCTCTTCAATAGTAGAAGCTGGGGCTGGAACTGGTTGAACAGTTTATCCTCCCTTAGCC
>BEGL_TABR_I0041
TATTTCTTTATAGTAATGCCTATTATAATTGGAGGATTTGGAAACTGATTAGTCCCTCTAATAATTGGTGCCCCAGACATAGCTTTCCCACGAATAAACAATATAAGCTTCTGACTACTGCCTCCATCATTTCTATTACTATTAGCCTCTTCAATAGTAGAAGCTGGGGCTGGAACTGGCTGAACAGTTTATCCTCCCTTAGCC
>BEGL_TABR_I0042
TATTTCTTTATAGTAATGCCTATTATAATTGGAGGATTTGGAAACTGATTAGTCCCTCTAATAATTGGTGCCCCAGACATAGCTTTCCCACGAATAAACAATATAAGCTTCTGACTATTGCCTCCATCATTTCTATTACTATTAGCCTCTTCAATAGTAGAAGCTGGGGCTGGAACTGGTTGAACAGTTTATCCTCCCTTAGCC
>BEGL_TOSA_G0063
TACTTCTTTATGGTAATACCTATCATAATCGGAGGATTCGGTAACTGACTAGTACCTCTAATAATTGGTGCTCCAGACATAGCATTCCCCCGAATAAACAATATAAGTTTCTGACTCCTACCTCCTTCCTTTCTACTTTTACTAGCATCTTCCACAGTCGAAGCCGGAGTCGGCACAGGTTGAACAGTCTATCCTCCATTAGCA
