# Supplementary material for: Species From Feces: Order-Wide Identification of Chiroptera From Guano and Other Non-Invasive Genetic Samples
Source: PLoS One. 2016 Sep 21;11(9):e0162342. doi: 10.1371/journal.pone.0162342 (PMC5031397; doi:10.1371/journal.pone.0162342)
Supplement: S2 FASTA — These sequences were BLAST searched manually against NCBI and also using the BOLD identification tool (Fig 2). They were scored based on the top five results with possible outcomes being correct species assignment, ambiguous alignment to other bat taxa, or incorrect taxonomic assignment. Each sequence header contains an associated BOLD sequence ID or a GenBank accession number. (TXT) [file pone.0162342.s002.txt]

>ABRSS147-06_Aethalops_alecto
CTTCTTCATGGTGATGCCAATTATAATTGGAGGATTCGGAAACTGATTAATTCCACTTAT
GATTGGAGCCCCAGATATGGCATTCCCTCGAATGAACAACATAAGTTTCTGGCTTCTGCC
ACCATCCTTTCTACTTCTACTAGCATCCTCAACAGTAGAGGCCGGAGCTGGTACAGGATG
AACAGTCTATCCCCCACTAGCC
>ABGYE459-06_Ametrida_centurio
TTTCTTTATAGTAATGCCCATCATGATTGGAGGGTTCGGCAACTGACTTGTACCACTAAT
AATTGGCGCACCTGACATAGCATTCCCACGAATAAATAACATAAGCTTCTGACTTCTCCC
ACCCTCTTTCCTACTTCTACTGGCCTCCTCAACAGTTGAAGCTGGTGTTGGGACTGGCTG
AACCGTATATCCACCACTAGCA
>ABGYF290-06_Anoura_caudifer
TTTCTTCATAGTTATGCCAATTATAATCGGAGGCTTTGGCAATTGACTAATCCCCCTAAT
AATTGGAGCACCTGATATAGCATTTCCTCGGATGAATAATATAAGCTTCTGACTTCTTCC
CCCCTCTTTCCTACTATTACTGGCCTCCTCTACAGTCGAAGCCGGAGTAGGAACTGGCTG
AACTGTTTATCCCCCCTTAGCA
>BCBN921-05_Anoura_cultrata
CTTTTTCATAGTTATACCAATTATAATTGGAGGCTTTGGTAATTGATTAATCCCCTTAAT
AATCGGAGCACCTGATATAGCATTCCCTCGAATAAACAACATAAGCTTCTGGCTTCTTCC
CCCTTCTTTTCTACTACTACTAGCTTCCTCTACAGTTGAAGCTGGGGTAGGAACTGGCTG
AACCGTATATCCTCCTTTAGCA
>BCBNT054-06_Anoura_geoffroyi
TTTCTTCATAGTGATACCAATCATAATTGGAGGCTTTGGTAACTGACTAATCCCTCTGAT
AATTGGGGCACCTGATATAGCATTTCCTCGAATAAATAATATAAGCTTCTGACTCCTTCC
TCCTTCCTTTCTACTATTACTGGCCTCCTCCACAGTCGAGGCTGGAGTAGGGACTGGCTG
AACTGTTTATCCCCCTTTAGCA
>ABGYF655-06_Anoura_latidens
CTTCTTTATAGTAATACCAATCATAATTGGAGGTTTTGGTAATTGGTTAATTCCTTTAAT
GATTGGAGCACCTGATATAGCATTTCCTCGAATAAACAATATAAGCTTCTGACTCCTTCC
TCCTTCCTTTCTATTATTACTAGCCTCCTCTACTGTTGAGGCTGGAGTAGGAACTGGCTG
AACTGTCTATCCTCCCTTAGCA
>GBMA4389-13_Antrozous_pallidus
CTTCTTTATAGTTATACCCATTATAATTGGGGGTTTCGGGAATTGATTGGTCCCCTTAAT
AATTGGGGCCCCTGACATAGCCTTCCCTCGAATGAATAATATAAGCTTTTGACTCCTGCC
ACCATCATTTTTACTATTGCTAGCTTCATCTATAGTGGAAGCCGGAGCAGGCACAGGTTG
AACAGTATATCCCCCCCTTGCA
>ABBSI178-09_Arielulus_circumdatus
TTTTTTCATAGTAATGCCCATTATAATCGGGGGATTTGGGAATTGACTTGTGCCTCTGAT
AATCGGAGCCCCAGATATGGCATTTCCCCGAATGAATAATATAAGCTTTTGACTGCTCCC
TCCATCCTTCTTACTATTATTAGCATCATCCATAGTAGAAGCAGGAGCAGGTACAGGTTG
AACAGTGTATCCTCCTTTGGCG
>ABGYG574-06_Artibeus_amplus
TTTCTTTATAGTAATGCCTATTATAATTGGGGGTTTCGGTAATTGATTAGTACCACTAAT
AATTGGCGCACCCGATATAGCATTCCCACGAATAAACAATATAAGCTTCTGACTCCTCCC
ACCTTCCTTCCTACTTTTACTTGCTTCCTCTACAGTTGAAGCTGGTGTTGGTACAGGTTG
AACTGTATACCCACCACTAGCT
>ABECA638-06_Artibeus_anderseni
TTTCTTTATAGTGATACCTATCATAATTGGAGGGTTCGGTAATTGACTAGTACCATTAAT
AATTGGCGCACCTGACATAGCATTCCCACGAATGAACAATATAAGCTTCTGACTTCTCCC
ACCCTCTTTCCTACTCCTACTTGCTTCTTCTACAGTTGAGGCCGGCGTTGGAACTGGTTG
AACAGTATATCCACCATTAGCT
>ABGYE368-06_Artibeus_bogotensis
TTTCTTTATAGTAATGCCTATCATAATTGGAGGGTTTGGCAATTGACTAGTACCACTAAT
AATTGGCGCACCTGACATAGCATTTCCACGGATAAACAATATAAGCTTCTGACTTCTTCC
GCCCTCTTTCCTACTTCTACTTGCTTCCTCTACAGTTGAGGCTGGGGTTGGAACTGGTTG
AACCGTATATCCGCCACTAGCT
>ABGYG891-08_Artibeus_cinereus
TTTCTTTATAGTGATACCTATCATAATTGGAGGGTTCGGCAATTGACTAGTACCCTTAAT
AATTGGTGCACCTGACATAGCATTCCCACGAATAAATAATATAAGCTTCTGACTTCTCCC
ACCCTCTTTCCTACTCCTACTTGCTTCCTCTACAGTTGAAGCCGGTGTTGGAACTGGTTG
AACAGTATACCCACCATTAGCT
>ABGYC378-06_Artibeus_concolor
TTTCTTTATAGTAATGCCTATCATAATTGGAGGATTTGGCAACTGACTAGTACCGTTAAT
AATTGGCGCACCCGATATAGCATTTCCACGAATAAACAATATGAGCTTCTGACTCCTTCC
ACCCTCCTTCCTACTTTTACTTGCTTCCTCTACAGTTGAAGCTGGCGTTGGAACTGGTTG
AACTGTATACCCACCATTAGCT
>BCBNT480-06_Artibeus_fimbriatus
TTTCTTTATAGTAATGCCTATTATAATTGGGGGATTTGGTAACTGACTAGTACCCTTAAT
AATTGGCGCACCTGACATAGCATTCCCACGAATAAACAATATAAGCTTCTGACTTCTCCC
ACCTTCATTTCTACTTTTACTTGCTTCCTCTACAGTTGAAGCTGGCGTTGGAACTGGTTG
AACTGTATACCCACCACTAGCA
>GBMA2050-09_Artibeus_fraterculus
TTTCTTTATAGTAATACCTATTATAATTGGTGGATTCGGTAACTGACTAGTACCACTAAT
AATTGGTGCACCTGACATAGCATTTCCACGAATAAACAATATAAGTTTCTGACTCCTCCC
ACCCTCTTTCCTGCTTTTACTTGCTTCCTCTACAGTTGAAGCAGGCGTTGGAACTGGTTG
AACCGTATATCCACCACTAGCC
>GBMA2045-09_Artibeus_glaucus
TTTCTTTATAGTGATACCTATTATAATTGGAGGGTTTGGCAATTGACTGGTACCACTAAT
AATTGGCGCACCTGACATAGCATTTCCGCGGATAAATAATATAAGCTTCTGACTTCTTCC
ACCTTCTTTCCTACTTCTACTTGCTTCCTCTACAGTTGAGGCTGGGGTTGGAACTGGTTG
AACCGTATACCCACCACTAGCT
>ABGYG1169-08_Artibeus_gnomus
TTTCTTTATAGTAATACCTATCATAATTGGAGGATTTGGCAATTGACTGGTACCACTAAT
AATTGGCGCACCTGACATAGCATTTCCGCGGATAAATAACATAAGCTTCTGACTTCTTCC
ACCTTCTTTCCTACTTCTACTTGCCTCCTCTACAGTTGAGGCTGGGGTTGGAACTGGTTG
AACCGTATACCCACCACTAGCT
>GBMA1979-09_Artibeus_hartii
CTTCTTCATAGTAATGCCCATTATAATCGGAGGATTCGGTAACTGGCTAGTACCTCTAAT
GATTGGTGCACCCGATATAGCATTCCCTCGAATAAATAACATAAGCTTCTGACTTCTCCC
TCCTTCCTTTCTACTCTTACTCGCCTCTTCTACAGTCGAAGCTGGTGTAGGCACTGGTTG
AACTGTGTATCCTCCATTAGCA
>ABMXB674-06_Artibeus_intermedius
TTTCTTTATAGTAATGCCTATTATAATTGGGGGATTCGGTAATTGATTAGTACCACTAAT
AATTGGCGCACCCGATATAGCATTCCCACGAATAAACAATATAAGCTTCTGACTTCTCCC
ACCTTCCTTCCTACTTTTACTTGCTTCCTCTACAGTTGAAGCTGGCGTTGGAACAGGTTG
AACCGTATACCCACCATTAGCC
>BCBN428-05_Artibeus_jamaicensis
TTTCTTTATAGTAATGCCTATTATAATTGGGGGGTTCGGTAACTGACTAGTACCACTAAT
AATTGGCGCACCCGATATAGCATTCCCACGAATAAATAATATAAGCTTCTGGCTTCTCCC
ACCTTCCTTCCTACTTTTACTTGCTTCCTCTACAGTTGAAGCTGGCGTCGGAACAGGTTG
AACCGTATACCCACCACTAGCC
>ABGYC338-06_Artibeus_lituratus
TTTCTTTATAGTAATGCCTATTATAATTGGGGGATTCGGTAATTGATTAGTACCACTAAT
AATTGGCGCACCCGATATAGCATTCCCACGAATAAACAATATAAGCTTCTGACTTCTCCC
ACCTTCCTTCCTACTTTTACTTGCTTCCTCTACAGTTGAAGCTGGCGTTGGAACAGGTTG
AACCGTATACCCACCACTAGCT
>ABGYB395-06_Artibeus_obscurus
TTTCTTTATAGTAATACCTATTATGATTGGGGGATTCGGTAATTGATTAGTACCACTAAT
AATTGGTGCCCCTGATATAGCATTTCCACGAATAAACAACATAAGCTTCTGGCTCCTCCC
ACCTTCCTTCCTACTTTTACTTGCTTCATCTACAGTTGAAGCCGGCGTTGGAACAGGTTG
AACCGTATATCCACCACTAGCC
>ABMXC495-06_Artibeus_phaeotis
TTTCTTTATAGTGATACCTATCATAATTGGAGGATTTGGCAATTGACTAGTACCACTAAT
AATTGGCGCACCTGACATAGCATTCCCACGAATAAACAACATAAGCTTCTGACTTCTCCC
GCCCTCTTTCTTACTTTTACTTGCTTCCTCTACAGTTGAAGCTGGTGTTGGAACTGGTTG
AACCGTATATCCTCCATTAGCT
>ABGYD267-06_Artibeus_planirostris
TTTCTTTATAGTAATGCCTATTATAATTGGGGGATTCGGTAATTGATTAGTACCACTAAT
AATTGGCGCACCCGATATAGCATTCCCACGAATAAACAATATAAGTTTCTGACTCCTCCC
ACCTTCCTTCCTACTTTTACTTGCTTCCTCTACTGTTGAAGCTGGCGTAGGAACAGGTTG
AACCGTATACCCACCACTAGCC
>ABCSA837-06_Artibeus_toltecus
TTTCTTTATAGTAATACCTATCATAATTGGAGGATTTGGCAACTGACTAGTACCACTAAT
AATTGGCGCACCTGACATAGCATTCCCACGAATGAACAATATAAGCTTCTGACTTCTCCC
ACCCTCTTTCCTACTTTTACTTGCTTCCTCTACAGTTGAAGCTGGTGTTGGAACTGGTTG
AACCGTATATCCACCACTAGCT
>BCBN923-05_Artibeus_watsoni
CTTCTTTATAGTAATACCTATCATAATCGGAGGGTTTGGCAATTGACTAGTACCACTAAT
AATTGGCGCACCTGACATAGCATTCCCACGAATAAATAATATAAGTTTCTGACTTCTTCC
ACCCTCTTTCCTACTCCTACTTGCCTCTTCTACAGTTGAAGCTGGTGTTGGAACTGGCTG
AACCGTGTATCCACCACTAGCT
>ABRSS149-06_Balionycteris_maculata
CTTCTTTATAGTTATACCAATTATAATCGGAGGGTTCGGAAACTGACTAATTCCACTTAT
AATTGGAGCCCCAGACATAGCATTCCCCCGAATAAACAATATAAGCTTCTGACTCCTACC
ACCATCTTTTCTCCTCCTTCTGGCATCCTCAACAGTAGAAGCTGGAGCAGGTACAGGATG
AACAGTCTACCCACCATTAGCC
>SKMZM1069-12_Barbastella_darjelingensis
TTTCTTCATAGTAATACCTATTATAATCGGGGGCTTCGGAAATTGACTAGTCCCCCTAAT
AATCGGAGCTCCTGATATAGCTTTCCCCCGAATAAATAACATGAGCTTCTGACTACTCCC
CCCATCTTTCCTGCTACTTTTAGCATCTTCCATAGTAGAAGCAGGAGCAGGTACAGGATG
AACGGTCTACCCCCCACTAGCA
>ABBWP366-07_Barbastella_leucomelas
TTTCTTCATAGTAATACCTATCATAATCGGGGGCTTCGGAAATTGACTGGTCCCCCTAAT
AATCGGAGCTCCTGATATAGCTTTTCCCCGAATAAATAACATAAGCTTCTGACTACTCCC
CCCATCTTTCCTGCTACTTTTAACATCTTCTATAGTAGAAGCAGGAGCGGGCACAGGATG
AACAGTCTACCCTCCGCTGGCA
>BCBN234-05_Bauerus_dubiaquercus
TTTCTTTATAGTTATGCCTATCATGATTGGGGGTTTTGGGAATTGATTAGTCCCTTTGAT
AATTGGAGCTCCTGATATAGCTTTCCCTCGGATAAATAATATAAGCTTCTGGCTTCTGCC
ACCATCATTTTTAATGCTACTAGCCTCCTCCATAGTAGAGGCCGGAGCAGGAACGGGCTG
AACTGTGTACCCGCCTTTAGCA
>ABSCA042-06_Carollia_castanea
TTTCTTTATAGTCATACCTATCATAATCGGAGGCTTCGGTAACTGACTGATTCCCCTAAT
GATTGGGGCCCCTGATATAGCTTTCCCCCGAATAAATAACATGAGCTTCTGACTTCTACC
TCCCTCTTTCTTATTACTACTAGCTTCCTCAACAGTTGAAGCTGGAGTGGGTACCGGATG
AACCGTCTATCCGCCCCTGGCA
>ABMXB723-06_Centurio_senex
TTTCTTTATAGTAATGCCTATTATAATCGGAGGGTTCGGCAACTGGCTTGTACCACTAAT
AATTGGCGCACCTGACATGGCATTCCCACGAATAAATAATATAAGCTTTTGACTTCTCCC
ACCTTCTTTCCTACTTTTATTAGCCTCCTCAACAGTCGAAGCTGGTGTCGGAACTGGTTG
AACCGTATACCCACCGCTAGCA
>ABCDC289-07_Chaerephon_sp
TTTCTTTATAGTAATGCCTATCATAATTGGAGGCTTTGGAAATTGACTAGTTCCATTAAT
AATTGGCGCCCCTGACATAGCCTTCCCACGAATAAACAATATAAGCTTCTGACTACTTCC
CCCCTCTTTCTTACTACTACTAGCCTCTTCCATAGTTGAAGCCGGGGCCGGAACAGGCTG
AACGGTTTATCCCCCCTTGGCT
>ABBWP370-07_Chaerephon_nigeriae
CTTCTTCATAGTAATGCCTATTATAATTGGAGGCTTCGGAAATTGACTAGTTCCACTGAT
GATTGGCGCCCCCGATATAGCTTTCCCACGAATAAATAACATAAGCTTTTGACTTCTCCC
TCCATCTTTCTTATTACTGCTAGCCTCCTCTATAGTTGAAGCCGGAGCTGGAACAGGCTG
AACAGTCTATCCTCCTTTAGCT
>ABBM347-05_Chaerephon_plicatus
TTTCTTCATAGTAATACCCATTATAATTGGAGGCTTCGGAAATTGACTAGTCCCACTGAT
AATTGGTGCCCCCGATATAGCTTTCCCACGAATAAATAATATAAGCTTCTGACTCCTCCC
TCCATCTTTCTTATTACTACTGGCCTCTTCCATAGTTGAGGCCGGGGCTGGAACAGGCTG
AACAGTCTATCCTCCTTTAGCT
>ABCDC031-07_Chaerephon_pumilus
TTTCTTTATAGTAATGCCTATCATAATTGGAGGCTTTGGAAATTGACTAGTTCCATTAAT
AATTGGCGCCCCTGACATAGCCTTCCCACGAATAAACAATATAAGCTTCTGACTACTTCC
CCCCTCTTTCTTACTACTACTAGCCTCTTCCATAGTTGAAGCCGGGGCCGGAACAGGCTG
AACGGTCTATCCCCCCTTGGCT
>BCBNT500-06_Chiroderma_doriae
CTTCTTCATAGTAATGCCTATCATAATTGGAGGGTTTGGTAACTGACTAATCCCACTAAT
GATTGGCGCACCTGATATAGCATTCCCCCGAATAAATAATATAAGCTTCTGATTGCTCCC
TCCTTCTTTTTTACTTCTGCTAGCCTCATCTACCGTCGAAGCAGGGGTAGGTACTGGTTG
AACCGTGTATCCCCCTCTAGCA
>BCBNT828-06_Chiroderma_trinitatum
CTTCTTCATAGTAATGCCTATCATAATTGGAGGGTTTGGTAACTGACTAATCCCACTAAT
GATTGGCGCACCTGATATAGCGTTTCCCCGAATAAATAATATAAGCTTCTGATTGCTCCC
TCCCTCTTTTTTACTTCTGCTAGCCTCATCTACCGTCGAAGCAGGGGTAGGTACTGGTTG
AACCGTGTACCCCCCTCTAGCA
>BCBN763-05_Chiroderma_villosum
TTTCTTCATAGTGATGCCTATTATAATTGGGGGGTTTGGTAATTGACTAGTCCCACTAAT
GATCGGCGCACCTGATATAGCATTCCCCCGAATAAATAATATAAGCTTCTGATTACTCCC
CCCTTCTTTTTTACTTCTACTAGCCTCATCTACCGTCGAAGCAGGGGTAGGCACCGGCTG
AACCGTGTACCCCCCTCTAGCA
>BM266-03_Chironax_melanocephalus
TTTCTTCATAGTTATGCCAATCATGATTGGAGGGTTCGGAAACTGATTAATTCCACTAAT
AATTGGAGCCCCAGACATGGCATTCCCTCGCATAAACAATATGAGCTTTTGACTTCTACC
CCCCTCATTCCTACTCCTGCTAGCATCCTCAACAGTAGAAGCAGGAGCAGGAACAGGATG
AACCGTGTACCCCCCACTCGCC
>ABSRA1132-10_Choeroniscus_minor
CTTCTTCATAGTTATGCCTATTATAATTGGGGGCTTCGGCAACTGACTAATTCCCCTAAT
AATTGGTGCACCTGATATGGCATTCCCTCGAATAAATAATATAAGCTTCTGACTCCTACC
TCCCTCATTTCTACTACTACTTGCTTCCTCCACAGTTGAAGCTGGAGTAGGTACTGGCTG
AACAGTATATCCTCCTCTAGCA
>ABGYE355-06_Chrotopterus_auritus
CTTCTTTATAGTGATGCCCATTATAATTGGGGGCTTCGGCAACTGACTGGTCCCTCTGAT
AATCGGAGCACCAGACATGGCATTCCCTCGAATAAACAACATAAGCTTCTGACTGCTTCC
CCCCTCCTTCCTCCTACTCCTTGCATCGTCTACTGTTGAAGCGGGGGTCGGAACTGGCTG
AACGGTCTACCCCCCGCTAGCA
>ABBM009-05_Coelops_frithii
TTTCTTCATAGTGATACCTATTATGATCGGAGGCTTCGGCAACTGACTAATCCCCTTAAT
AATCGGCGCACCAGATATAGCATTTCCCCGAATAAATAATATAAGCTTCTGACTCCTACC
ACCCTCATTCCTACTCCTGCTAGCATCATCAACAGTAGAAGCCGGTGTTGGAACAGGCTG
AACCGTGTACCCTCCCCTAGCA
>ABCDC054-07_Coleura_afra
CTTCTTCATGGTAATGCCTATTATAATCGGGGGCTTTGGGAATTGACTTGTCCCCCTCAT
GATTGGTGCTCCAGATATAGCCTTTCCCCGAATAAATAACATAAGCTTCTGACTACTACC
CCCCTCATTCCTACTCCTCCTTGCGTCGTCTATAGTAGAAGCCGGTGCGGGAACTGGATG
GACTGTTTATCCACCACTCGCC
>BCBN991-05_Cormura_brevirostris
TTTCTTTATAGTTATACCAATTATAATTGGTGGGTTCGGAAACTGATTAGTACCCCTAAT
AATTGGTGCTCCAGATATAGCATTTCCACGAATAAATAACATAAGTTTCTGATTATTACC
CCCCTCATTCTTACTCCTTCTCGCTTCTTCTATGGTGGAAGCTGGGGCTGGTACCGGATG
GACAGTATACCCACCTCTAGCT
>GBMA4385-13_Corynorhinus_townsendii
TTTCTTCATGGTTATACCTATTATAATCGGAGGCTTTGGAAACTGATTAGTCCCACTAAT
GATTGGGGCTCCCGATATAGCTTTCCCCCGAATAAATAATATGAGTTTCTGACTCCTTCC
ACCCTCTTTCCTACTACTCTTGGCCTCTTCTACAGTAGAAGCCGGGGCAGGTACCGGATG
GACAGTATACCCCCCTTTAGCT
>BCBNT273-06_Cynomops_abrasus
TTTCTTCATAGTAATGCCCATTATAATTGGAGGCTTTGGAAACTGACTAGTACCCTTAAT
GATTGGTGCCCCAGACATGGCTTTCCCACGAATAAACAATATGAGCTTTTGACTCCTTCC
CCCCTCATTCCTACTTCTCCTAGCCTCCTCTATAGTTGAAGCTGGAGCTGGGACAGGTTG
AACAGTTTATCCCCCTCTGGCT
>ABSRA420-06_Cynomops_paranus
CTTCTTTATAGTAATGCCCATCATAATTGGAGGCTTTGGAAACTGGTTGGTACCCTTAAT
AATTGGTGCCCCAGACATAGCATTTCCACGAATAAACAATATAAGCTTTTGACTCTTACC
CCCCTCATTTCTACTCCTCCTAGCCTCCTCCATAGTTGAAGCCGGAGCTGGAACAGGTTG
AACCGTGTACCCTCCTTTAGCT
>ABRCY096-06_Cynopterus_sphinx
TTTCTTCATGGTGATGCCCATTATAATCGGAGGCTTTGGAAATTGACTGATCCCTCTGAT
AATTGGTGCCCCAGACATAGCCTTTCCCCGAATAAACAATATGAGTTTCTGACTTCTCCC
TCCCTCATTCCTACTCCTGTTAGCCTCCTCAACAGTAGAAGCCGGCGCCGGAACCGGATG
GACAGTTTACCCTCCTCTAGCC
>ABMXC654-06_Desmodus_rotundus
CTTTTTCATAGTAATGCCGATTATAATTGGGGGCTTCGGCAACTGACTAGTTCCCCTAAT
AATTGGCGCCCCTGACATGGCCTTCCCCCGAATAAACAACATGAGTTTTTGGCTCCTACC
TCCCTCATTCCTACTCCTGCTTGCCTCCTCAACAGTTGAAGCAGGCGTTGGCACCGGCTG
AACTGTTTACCCCCCTTTAGCG
>BCBNC137-06_Diaemus_youngi
TTTCTTCATGGTAATGCCTATTATGATTGGGGGCTTTGGCAACTGACTCATTCCCCTAAT
AATTGGCGCACCCGACATAGCCTTTCCCCGGATAAATAACATAAGCTTCTGATTATTACC
CCCCTCCTTCCTGCTTCTACTCGCTTCCTCAACAATTGAGGCAGGAGTGGGCACTGGTTG
AACTGTCTACCCTCCCCTAGCA
>BCBN013-05_Diphylla_ecaudata
CTTCTTCATAGTAATACCTATCATAATTGGAGGCTTCGGCAACTGACTTGTACCTTTGAT
GATTGGAGCCCCCGACATAGCATTCCCTCGTTTAAACAATATAAGCTTTTGACTACTCCC
TCCCTCTTTCTTACTCCTAATCGCCTCTTCCCTAGTTGAAGCCGGAGTAGGAACAGGCTG
AACCGTCTACCCTCCCCTAGCA
>BCBNT416-06_Ectophylla_alba
CTTCTTTATAGTTATGCCCATTATAATTGGAGGCTTCGGCAACTGATTAGTACCTCTAAT
AATTGGAGCGCCTGATATAGCCTTCCCCCGAATAAATAACATAAGCTTTTGACTTCTTCC
ACCCTCTTTTCTACTTTTACTTGCTTCATCCACAGTTGAAGCTGGTGTAGGAACTGGTTG
AACCGTGTATCCTCCACTAGCA
>ABCDC306-07_Eidolon_helvum
TTTCTTCATAGTTATACCTATTATAATTGGAGGTTTCGGAAACTGATTAGTACCACTAAT
AATCGGAGCCCCTGATATAGCATTCCCTCGAATGAACAATATAAGCTTTTGACTCTTACC
ACCCTCATTCCTATTACTATTAGCCTCATCAACAGTAGAAGCCGGAGCCGGAACTGGATG
AACGGTCTACCCCCCTCTAGCT
>GBMA790-07_Emballonura_raffrayana
CTTCTTCATGGTCATACCAATTATAATTGGCGGCTTCGGCAACTGGCTCGTGCCACTAAT
GATTGGGGCCCCCGATATAGCATTCCCCCGAATAAATAATATAAGCTTCTGACTACTTCC
CCCATCTTTCCTATTGTTACTTGCTTCCTCAATAGTAGAGGCTGGAGCAGGAACAGGGTG
AACTGTGTACCCACCACTGGCT
>BCBN665-05_Enchisthenes_hartii
CTTCTTCATAGTAATGCCCATTATAATCGGAGGATTTGGTAACTGACTAGTACCTCTAAT
GATTGGTGCACCCGATATAGCATTCCCTCGAATAAATAACATAAGCTTCTGACTTCTCCC
TCCTTCCTTTCTACTCTTACTTGCCTCTTCTACAGTCGAAGCTGGTGTAGGCACTGGTTG
AACTGTGTATCCTCCATTAGCA
>ABRVN004-06_Eonycteris_spelaea
TTTCTTCATAGTAATACCAATCATGATTGGGGGCTTTGGAAACTGACTAATCCCACTAAT
AATCGGAGCCCCAGACATGGCATTTCCTCGAATAAATAATATAAGCTTCTGACTTCTACC
CCCATCATTCTTATTACTACTAGCTTCATCAACAGTAGAGGCCGGGGCTGGGACAGGATG
AACAGTTTATCCGCCTCTAGCA
>GBMA3973-12_Epomophorus_gambianus
TTTCTTCATGGTCATGCCAATTATGATTGGCGGCTTCGGAAATTGACTTATTCCACTAAT
AATTGGAGCTCCTGACATAGCATTTCCCCGAATAAACAATATGAGTTTCTGACTCCTGCC
CCCATCATTCCTATTACTACTCGCATCCTCAACAGTAGAGGCCGGAGCTGGAACAGGATG
AACAGTCTACCCACCTCTAGCC
>ABBWP299-07_Epomophorus_labiatus
TTTCTTCATAGTCATGCCAATTATGATTGGCGGCTTCGGAAATTGACTTATCCCACTAAT
AATTGGAGCTCCCGATATAGCGTTTCCCCGGATAAACAATATGAGTTTCTGACTCCTACC
CCCATCATTCCTACTACTACTCGCATCCTCAACAGTAGAGGCCGGAGCTGGAACAGGATG
AACAGTCTACCCGCCCCTAGCC
>ABCDC347-07_Epomophorus_wahlbergi
TTTCTTCATAGTGATGCCAATTATGATTGGCGGTTTCGGAAATTGACTTATCCCACTAAT
AATTGGGGCTCCTGATATAGCATTTCCCCGAATAAACAATATGAGTTTCTGACTCCTGCC
CCCATCATTCCTATTACTACTCGCATCCTCAACAGTAGAAGCCGGAGCTGGAACAGGATG
AACAGTCTACCCACCCCTAGCC
>GBMA3962-12_Epomops_franqueti
TTTCTTTATGGTGATGCCAATTATGATTGGCGGTTTCGGAAATTGACTCATCCCACTAAT
AATCGGGGCCCCTGATATAGCATTCCCTCGAATAAATAATATGAGCTTTTGACTCTTACC
CCCATCATTCCTACTACTACTCGCATCCTCAACGGTAGAGGCCGGAGCTGGAACAGGATG
AACAGTCTACCCACCTCTAGCC
>SKBPA637-11_Eptesicus_bobrinskoi
CTTCTTCATGGTTATGCCTATTATAATTGGGGGTTTTGGAAATTGATTGGTACCCTTGAT
AATTGGAGCCCCCGATATAGCATTCCCCCGAATGAATAATATAAGCTTCTGACTCCTTCC
TCCCTCCTTCCTACTTCTTCTAGCATCATCTATGGTAGAGGCTGGGGCTGGCACCGGTTG
GACAGTCTACCCCCCTTTGGCA
>ABBWP155-06_Eptesicus_bottae_anatolicus
TTTCTTTATGGTTATGCCTATTATAATTGGAGGCTTCGGAAATTGATTGGTACCCCTAAT
AATTGGAGCCCCTGATATAGCATTCCCTCGAATAAATAATATAAGCTTCTGACTCCTCCC
CCCCTCTTTCTTGCTCCTTCTAGCGTCATCTATAGTAGAGGCCGGGGCTGGTACCGGTTG
GACAGTCTACCCCCCTTTGGCA
>ABRMM091-07_Eptesicus_brasiliensis
TTTTTTCATGGTTATACCCATTATGATTGGGGGCTTTGGAAATTGACTGGTACCTCTAAT
GATTGGGGCCCCTGATATGGCATTCCCCCGTATAAATAACATAAGCTTCTGACTTCTCCC
ACCTTCTTTCCTACTTCTTTTAGCATCCTCTATAGTAGAAGCCGGGGCTGGTACTGGTTG
AACAGTTTATCCCCCCTTGGCT
>ABRAF089-06_Eptesicus_brunneus
TTTTTTCATAGTTATACCTATTGTTATTGGGGGTTTCGGAAATTGACTTGTTCCTTTAAT
AATTGGAGCCCCTGATATAGCATTTCCTCGAATAAATAATATAAGTTTCTGACTCCTACC
TCCTTCATTCTTATTACTTCTAGCATCATCCATAGTAGAAGCAGGTGCAGGTACGGGCTG
AACAGTCTACCCTCCCCTAGCA
>ABSMS107-06_Eptesicus_chiriquinus
TTTTTTCATGGTTATACCCATTATGATTGGGGGCTTTGGAAATTGACTAGTACCTCTAAT
GATTGGGGCCCCTGATATGGCATTTCCCCGTATAAATAATATAAGCTTTTGACTCCTCCC
ACCTTCTTTTCTACTTCTTTTAGCATCTTCTATAGTAGAAGCCGGGGCTGGTACTGGTTG
AACAGTCTATCCTCCTTTGGCT
>ABSMS509-06_Eptesicus_furinalis
TTTTTTCATGGTTATGCCCATTATGATTGGGGGCTTTGGAAATTGATTAGTACCTCTAAT
GATTGGGGCCCCTGATATGGCATTTCCCCGTATAAATAATATAAGTTTTTGACTCCTCCC
ACCTTCTTTCCTACTTCTTCTAGCATCTTCTATGGTAGAAGCCGGGGCTGGTACTGGTTG
AACAGTCTATCCTCCCTTAGCT
>ABMC355-06_Eptesicus_fuscus
CTTCTTTATGGTAATGCCTATTATGATTGGGGGCTTTGGAAATTGGCTAGTGCCATTAAT
AATTGGAGCTCCTGATATAGCATTTCCCCGTATGAATAATATGAGCTTCTGACTCCTTCC
CCCCTCTTTCTTACTTCTTCTAGCATCATCCATGGTAGAGGCTGGAGCTGGTACAGGCTG
AACAGTCTACCCCCCCTTAGCA
>SKMZM1158-12_Eptesicus_gobiensis
CTTCTTCATGGTTATGCCTATTATAATTGGGGGTTTTGGAAATTGATTGGTACCCTTGAT
AATTGGAGCCCCCGATATAGCATTCCCCCGAATGAATAATATAAGCTTCTGACTCCTTCC
TCCCTCCTTCCTACTTCTTCTAGCATCATCTATGGTAGAGGCTGGGGCTGGCACCGGTTG
GACAGTTTACCCCCCTTTGGCA
>GBMA3571-12_Eptesicus_nilssonii
TTTCTTCATAGTTATGCCTATTATAATTGGGGGCTTTGGAAATTGATTAGTGCCTTTAAT
AATCGGAGCCCCTGATATAGCATTCCCACGAATGAACAATATAAGCTTCTGACTCCTTCC
TCCCTCTTTCCTACTTCTTCTAGCATCGTCTATGGTAGAGGCCGGGGCTGGCACTGGTTG
GACAGTCTACCCCCCTTTGGCA
>GBMA3675-12_Eptesicus_serotinus
TTTCTTCATAGTTATGCCTATTATAATTGGGGGCTTTGGAAATTGATTAGTGCCTTTAAT
AATCGGAGCTCCTGATATAGCATTCCCACGAATGAACAATATAAGCTTCTGACTCCTTCC
TCCCTCTTTCCTACTTCTTCTAGCATCATCTATGGTAGAGGCCGGGGCTGGCACTGGTTG
GACAGTCTACCCCCCTTTGGCA
>GBMA4379-13_Euderma_maculatum
TTTCTTCATAGTAATACCCATTATAATTGGAGGCTTTGGAAATTGGCTAGTACCATTAAT
AATTGGCGCCCCCGACATAGCCTTCCCCCGAATAAATAATATGAGCTTTTGACTGCTCCC
CCCATCATTTCTACTACTTTTAGCATCATCTGCAGTAGAAGCAGGAGCAGGCACGGGCTG
AACAGTCTATCCTCCCCTAGCA
>ABBSI135-09_Eudiscopus_denticulus
CTTCTTTATAGTGATACCTATCATGATCGGGGGCTTTGGAAATTGACTAGTACCTCTGAT
GATCGGAGCCCCTGATATGGCTTTCCCTCGAATAAATAATATAAGTTTTTGACTGCTCCC
TCCCTCCTTCCTACTCCTATTGGCCTCTTCCATAGTTGAAGCGGGAGCCGGAACCGGCTG
AACAGTTTACCCTCCCTTGGCG
>BCBN843-05_Eumops_auripendulus
TTTCTTTATAGTAATACCTATCATGATTGGAGGCTTCGGAAACTGATTAGTGCCCTTAAT
AATTGGCGCCCCTGATATAGCTTTCCCCCGTATAAATAACATAAGCTTTTGACTCCTTCC
CCCATCATTCTTACTCTTATTAGCCTCATCAATAGTTGAAGCTGGGGCTGGAACCGGTTG
AACAGTCTATCCTCCCTTAGCC
>BCBN525-05_Eumops_hansae
TTTCTTCATAGTTATGCCTATTATGATTGGGGGCTTTGGAAACTGATTAGTCCCATTAAT
AATTGGAGCCCCAGATATAGCTTTTCCACGAATAAATAACATGAGCTTTTGACTTCTTCC
CCCTTCTTTCCTACTACTTCTAGCTTCTTCCATAGTAGAAGCTGGGGCCGGAACTGGTTG
AACAGTTTATCCTCCCTTAGCA
>BCBN995-05_Eumops_maurus
TTTCTTTATAGTAATGCCTATTATGATTGGAGGCTTCGGAAACTGATTAGTGCCCTTAAT
AATTGGCGCCCCTGACATAGCTTTCCCCCGTATAAATAACATAAGCTTTTGACTCCTTCC
CCCATCATTCCTACTCTTATTAGCTTCATCAATAGTCGAAGCTGGAGCTGGAACCGGTTG
AACAGTCTATCCCCCCTTAGCC
>ABRAF070-06_Glauconycteris_beatrix
CTTCTTCATAGTTATGCCCATTATAATTGGGGGATTTGGAAACTGACTTGTACCCCTAAT
GATTGGAGCCCCTGACATGGCATTCCCACGTATGAATAATATAAGCTTCTGACTACTCCC
CCCATCTTTCCTACTCCTTCTGGCATCGTCCATAGTAGAAGCGGGCGCCGGTACTGGTTG
GACAGTATACCCCCCTCTAGCG
>ABBSI161-09_Glischropus_tylopus
TTTTTTCATGGTAATACCTATTATAATTGGAGGTTTCGGGAACTGACTTGTTCCATTGAT
AATTGGGGCCCCTGATATAGCATTCCCACGTATGAACAACATAAGTTTCTGACTTCTCCC
TCCTTCGTTTCTACTGCTTCTAGCATCATCCATGGTAGAGGCAGGAGCAGGGACAGGCTG
AACAGTCTATCCCCCTCTAGCA
>ABGYB756-06_Glossophaga_soricina
CTTCTTTATAGTAATGCCCATCATGATTGGAGGTTTTGGCAATTGATTAATTCCTTTAAT
AATTGGGGCACCTGATATAGCATTCCCTCGGATAAATAATATAAGCTTTTGACTTTTACC
ACCTTCCTTTCTATTACTACTGGCCTCTTCTACAATTGAGGCTGGTGTAGGTACAGGCTG
AACAGTTTATCCTCCCTTAGCA
>BCBN834-05_Glyphonycteris_daviesi
CTTTTTTATAGTTATACCCGTTATAATAGGAGGTTTTGGCAACTGATTGATCCCCCTAAT
AATTGGAGCTCCTGACATAGCCTTTCCTCGAATAAACAATATAAGTTTTTGACTCCTGCC
CCCGTCCTTTCTTCTACTACTTGCTTCCTCTACAGTTGAGGCGGGGGTTGGTACAGGCTG
AACAGTCTATCCTCCTCTAGCA
>BM071-03_Harpiocephalus_harpia
TTTCTTTATAGTAATACCCATTATAATTGGAGGATTTGGAAACTGATTAGTCCCCCTGAT
AATTGGCGCCCCCGATATAGCTTTTCCCCGAATAAATAACATAAGTTTTTGACTTCTTCC
TCCTTCCTTTCTACTACTACTGGCCTCTTCTATAGTTGAGGCAGGGGTAGGAACCGGTTG
AACTGTCTATCCACCCCTAGCA
>ABRLA041-06_Hesperoptenus_blanfordi
TTTCTTTATAGTGATGCCTATCATGATTGGAGGGTTTGGCAACTGGCTTGTTCCTTTAAT
AATTGGAGCCCCCGACATAGCATTCCCTCGAATAAATAATATAAGTTTCTGACTACTTCC
TCCATCCTTTTTATTACTTTTAGCTTCCTCCATGGTAGAAGCAGGGGCTGGTACAGGATG
GACTGTTTATCCACCTTTGGCG
>BM157-03_Hesperoptenus_tickelli
TTTCTTTATAGTAATACCTATCATGATCGGGGGTTTCGGAAACTGACTTGTACCTCTGAT
AATTGGAGCTCCTGACATGGCATTCCCCCGCATGAATAATATAAGTTTCTGACTTCTTCC
CCCCTCTTTTCTACTACTCTTAGCATCATCCATAGTAGAAGCCGGGGCTGGTACTGGCTG
GACCGTCTACCCTCCTTTAGCA
>BM657-05_Hipposideros_armiger
TTTCTTCATAGTAATGCCCATTATAATTGGTGGCTTTGGCAATTGACTAGTCCCTTTAAT
AATTGGTGCGCCCGATATAGCATTCCCTCGTATAAATAACATAAGCTTCTGACTACTACC
ACCCTCATTCCTACTCCTTTTAGCCTCATCAATAGTTGAAGCAGGGGCCGGAACTGGCTG
AACCGTATACCCCCCTCTAGCA
>GBMA4953-13_Hipposideros_bicolor
CTTCTTCATGGTCATGCCAATCATAATTGGTGGCTTTGGTAACTGACTAATCCCTCTAAT
AATTGGCGCGCCAGATATAGCATTTCCCCGAATAAACAACATAAGCTTTTGACTCTTACC
CCCCTCATTCCTACTTCTTCTGGCCTCTTCAATAGTAGAAGCCGGAGCTGGAACTGGCTG
GACCGTATATCCTCCCCTAGCA
>ABBSI018-04_Hipposideros_cervinus
CTTCTTCATAGTTATACCAATTATAATTGGCGGCTTCGGTAACTGGTTAGTTCCTCTTAT
AATCGGTGCACCCGACATAGCATTCCCACGAATAAACAACATAAGCTTCTGACTCCTGCC
CCCCTCTTTCCTACTCCTTCTAGCCTCATCAATAGTTGAAGCCGGAGCCGGGACTGGCTG
AACTGTATATCCTCCCCTAGCA
>BM135-03_Hipposideros_CMF_sp_C
TTTCTTCATAGTAATACCCATTATAATTGGTGGCTTCGGCAACTGACTAGTCCCTCTGAT
AATTGGTGCACCTGATATAGCATTTCCTCGTATAAACAACATGAGCTTCTGACTCCTACC
ACCCTCGTTCCTACTCCTTCTAGCCTCATCGATAGTTGAAGCAGGAGCCGGAACTGGCTG
AACTGTGTACCCTCCTTTAGCA
>ABRVN353-06_Hipposideros_galeritus
CTTCTTCATGGTCATGCCAATCATAATTGGTGGCTTTGGTAACTGACTAATCCCTCTAAT
AATTGGCGCGCCAGATATAGCATTTCCCCGAATAAACAACATAAGCTTTTGACTCTTACC
CCCCTCATTCCTACTTCTTCTGGCCTCTTCAATAGTAGAAGCCGGAGCTGGAACTGGCTG
GACCGTATATCCTCCCCTAGCA
>ABCMA632-07_Hipposideros_larvatus
TTTCTTCATAGTAATGCCCATTATGATTGGCGGCTTTGGCAACTGACTAGTCCCTCTAAT
AATTGGTGCACCCGATATAGCATTTCCTCGTATAAATAACATGAGCTTCTGACTACTGCC
ACCCTCATTTCTACTCCTTCTGGCCTCATCAATAGTTGAAGCAGGAGCCGGAACTGGCTG
AACCGTATACCCCCCTCTAGCA
>BM357-03_Hipposideros_lylei
CTTCTTCATAGTAATGCCCATTATGATTGGAGGCTTTGGTAACTGATTGGTCCCCCTAAT
AATTGGTGCACCTGATATAGCATTCCCACGAATAAACAATATAAGCTTCTGACTCCTACC
GCCCTCATTCCTACTCCTTCTAGCCTCATCAATAGTTGAAGCTGGGGCCGGAACTGGCTG
AACCGTGTATCCTCCTTTAGCA
>ABRAF114-06_Hipposideros_ruber
TTTCTTTATAGTTATGCCAATTATGATTGGAGGCTTTGGCAACTGACTGATCCCACTAAT
AATTGGTGCCCCCGATATGGCATTCCCACGAATGAACAACATAAGCTTCTGACTCCTACC
CCCCTCATTCCTACTGCTCCTGGCCTCATCAATAGTTGAAGCAGGGGCTGGAACCGGCTG
AACCGTATATCCACCTCTAGCA
>ABCDC470-08_Hipposideros_sp
TTTCTTCATAGTCATACCAATTATGATCGGAGGCTTTGGCAACTGGCTAATCCCACTGAT
AATTGGTGCCCCAGACATGGCATTCCCACGAATGAATAATATGAGCTTTTGACTCCTACC
TCCCTCATTTTTACTACTCTTAGCCTCATCAATAGTTGAAGCAGGGGCCGGAACAGGCTG
AACCGTGTATCCACCCCTAGCA
>ABBSI091-07_Hypsugo_CMF_sp_A
TTTCTTTATAGTCATACCCATTATAATTGGAGGCTTCGGAAATTGACTTGTCCCATTAAT
AATTGGGGCTCCTGATATAGCATTCCCGCGAATAAATAATATAAGCTTTTGACTTCTTCC
TCCTTCTTTCTTACTACTTCTGGCATCATCTATAGTAGAAGCGGGCGCGGGAACAGGCTG
AACAGTTTATCCCCCCTTAGCG
>GBMA4377-13_Idionycteris_phyllotis
TTTTTTTATAGTAATGCCCATTATAATTGGGGGCTTTGGAAATTGATTAGTTCCACTAAT
AATTGGGGCTCCTGATATAGCTTTCCCCCGAATAAATAACATAAGTTTTTGACTACTTCC
TCCATCCTTTTTATTACTTCTCGCATCTTCTGCAGTAGAATCGGGGGCTGGTACAGGCTG
AACGGTCTATCCTCCTTTAGCG
>ABBM249-05_Kerivoula_hardwickii
TTTCTTCATAGTCATACCTATTATAATTGGAGGCTTTGGAAACTGACTAGTTCCACTAAT
AATTGGAGCCCCCGATATGGCTTTTCCACGAATAAATAATATAAGCTTTTGACTTCTGCC
CCCTTCCTTCTTATTACTCTTAGCCTCATCTATAGTTGAAGCAGGAGTAGGTACCGGCTG
AACCGTTTATCCCCCACTAGCG
>BM474-04_Kerivoula_intermedia
CTTCTTCATAGTGATACCTATTATAATCGGAGGCTTTGGGAACTGATTAATCCCATTAAT
AATCGGAGCTCCTGATATGGCTTTCCCCCGAATAAATAATATAAGCTTTTGGCTCCTGCC
CCCTTCTTTCCTATTACTCTTAGCCTCATCTACAGTTGAAGCAGGAGCAGGTACTGGCTG
AACTGTATACCCCCCACTAGCA
>ABBM180-05_Kerivoula_lenis
TTTCTTCATGGTTATACCTATCATGATTGGGGGCTTTGGAAACTGGTTAGTCCCACTAAT
AATCGGAGCCCCCGACATGGCTTTCCCTCGAATAAATAATATAAGCTTTTGACTATTACC
ACCCTCTTTCCTGTTACTCCTCGCCTCCTCTATAGTTGAAGCAGGAGTGGGCACCGGCTG
GACCGTCTACCCGCCATTAGCA
>GBMA4221-12_Kerivoula_minuta
TTTCTTCATAGTAATACCTATTATAATTGGGGGCTTTGGAAACTGACTAATCCCATTAAT
AATTGGAGCCCCTGACATAGCTTTCCCACGAATAAACAACATAAGCTTCTGACTTCTACC
CCCTTCTTTTCTACTATTATTAGCCTCATCCACAGTTGAGGCAGGAGTGGGTACTGGCTG
AACTGTTTATCCCCCTTTAGCG
>BM371-04_Kerivoula_titania
TTTCTTCATAGTAATGCCTATTATAATTGGAGGCTTCGGAAACTGACTAGTCCCCCTAAT
AATTGGAGCCCCCGATATGGCTTTTCCCCGAATAAATAATATAAGCTTTTGACTTCTACC
CCCTTCTTTCCTATTATTACTGGCTTCATCTATAGTTGAAGCAGGAGTAGGTACTGGCTG
AACCGTTTACCCCCCATTAGCG
>GBMA4611-13_Lasionycteris_noctivagans
TTTTTTTATGGTTATACCAATCATAATTGGTGGTTTCGGCAACTGGTTAGTTCCTCTGAT
AATTGGGGCCCCTGATATAGCATTTCCCCGAATAAATAATATAAGCTTCTGACTACTTCC
CCCCTCTTTTCTACTACTTCTGGCATCTTCTATAGTAGAAGCAGGGGCTGGTACAGGCTG
AACAGTATATCCTCCCTTAGCA
>BCBNT112-06_Lasiurus_atratus
TTTCTTTATAGTTATACCCATTATAATTGGTGGCTTTGGAAATTGATTAGTACCCCTAAT
AATTGGGGCCCCAGATATAGCATTTCCCCGAATAAATAATATAAGTTTTTGACTCCTCCC
TCCTTCCTTTTTATTATTATTAGCATCCTCTATAGTAGAAGCAGGGGCAGGAACTGGCTG
AACAGTTTACCCTCCCTTAGCT
>BCBN269-05_Lasiurus_blossevillii
TTTTTTTATAGTAATGCCTATTATAATTGGTGGCTTTGGAAATTGACTAGTTCCCCTTAT
AATTGGAGCCCCTGATATAGCATTCCCCCGTATAAATAATATAAGTTTTTGACTTCTCCC
TCCTTCTTTCTTATTATTGTTGGCATCCTCTATAGTAGAAGCAGGAGCGGGGACCGGTTG
AACAGTTTACCCCCCCTTAGCA
>GBMA4553-13_Lasiurus_borealis
TTTTTTTATAGTCATGCCCATTATAATTGGCGGGTTTGGAAATTGATTGGTACCCCTTAT
GATCGGAGCCCCTGACATGGCTTTTCCCCGTATAAACAACATAAGTTTTTGACTTCTCCC
TCCCTCTTTCTTATTATTATTGGCATCATCTATAGTAGAAGCAGGGGCCGGAACTGGTTG
AACAGTATATCCTCCCTTAGCG
>BCBOC118-08_Lasiurus_cinereus
CTTCTTCATAGTTATGCCCATTATAATCGGGGGTTTCGGGAACTGATTAGTACCACTGAT
GATTGGAGCCCCTGACATGGCTTTCCCTCGAATAAATAATATGAGTTTCTGACTTCTTCC
TCCATCATTTTTACTATTATTGGCATCTTCAATAGTAGAAGCCGGGGCAGGTACTGGCTG
GACAGTCTACCCACCATTAGCA
>ABSMS072-06_Lasiurus_egregius
TTTCTTTATAGTTATGCCTATTATGATTGGAGGATTTGGGAATTGGTTAGTTCCATTAAT
AATTGGGGCCCCCGACATGGCTTTTCCTCGAATAAACAATATAAGCTTCTGACTCCTCCC
CCCATCATTTTTATTATTATTAGCGTCTTCAATAGTAGAGGCTGGAGCTGGAACTGGTTG
AACGGTCTACCCACCCTTAGCA
>GBMA4366-13_Lasiurus_intermedius
TTTTTTCATGGTTATACCTATTATAATTGGAGGCTTTGGTAACTGGCTAGTGCCTCTAAT
AATTGGGGCTCCAGACATGGCATTCCCCCGAATAAATAATATAAGTTTTTGACTCCTTCC
TCCTTCATTCCTACTATTATTAGCATCTTCCATAGTAGAAGCCGGGGCAGGAACAGGTTG
GACAGTTTATCCGCCTTTAGCA
>GBMA4405-13_Lasiurus_seminolus
TTTCTTTATAGTAATGCCCATTATAATTGGGGGCTTCGGGAACTGATTGGTCCCCCTAAT
AATTGGTGCACCCGATATGGCTTTCCCACGAATAAATAACATAAGCTTCTGATTACTCCC
CCCATCCTTTCTTTTACTCCTAGCATCATCTATAGTAGAAGCAGGGGCAGGAACTGGATG
AACAGTCTATCCTCCTCTAGCA
>ABGYG488-06_Lionycteris_spurrelli
CTTCTTTATAGTAATGCCTATTATGATTGGAGGTTTCGGTAACTGACTGATTCCATTAAT
AATTGGTGCACCTGATATAGCATTCCCTCGAATAAATAACATAAGCTTTTGACTTCTACC
TCCCTCTTTTCTACTATTACTTGCCTCCTCCACAGTTGAAGCTGGGGTTGGTACTGGCTG
AACAGTATATCCACCTTTAGCA
>BCBN924-05_Lonchophylla_mordax
TTTCTTTATAGTTATGCCTATTATAATTGGGGGTTTCGGTAACTGACTAATCCCTCTAAT
GATTGGAGCCCCCGATATAGCATTTCCTCGAATAAATAATATAAGCTTCTGACTCCTACC
CCCTTCCTTCCTATTATTACTTGCTTCCTCTACAGTTGAAGCTGGAGTTGGTACTGGCTG
AACAGTCTACCCTCCTTTAGCA
>ABECA884-06_Lonchophylla_thomasi
CTTTTTTATGGTGATACCCATTATAATTGGGGGCTTTGGCAACTGATTAATCCCATTGAT
AATTGGAGCTCCTGATATAGCATTCCCTCGAATAAATAATATAAGCTTCTGACTCCTACC
TCCCTCATTCTTATTACTCCTTGCCTCATCTACAGTTGAAGCTGGAGTGGGTACGGGCTG
AACGGTCTACCCTCCGCTAGCA
>ABMXA921-06_Lonchorhina_aurita
CTTTTTTATAGTTATGCCTATCATAATTGGAGGATTTGGAAATTGACTAGTCCCTCTAAT
AATTGGAGCCCCTGATATGGCATTCCCTCGAATAAATAATATAAGTTTCTGACTTCTTCC
ACCTTCTTTTCTACTATTATTAGCTTCTTCCACAGTTGAAGCTGGAGTAGGAACCGGCTG
AACAGTATATCCTCCACTAGCA
>ABSRA300-06_Lonchorhina_inusitata
CTTCTTCATAGTTATGCCTATCATAATTGGAGGATTTGGAAACTGACTAGTTCCCCTAAT
AATTGGAGCCCCTGATATGGCCTTCCCTCGAATAAATAATATGAGTTTCTGACTTCTTCC
ACCTTCTTTTTTACTATTATTAGCTTCTTCCACAGTCGAAGCCGGAGTAGGAACCGGCTG
AACAGTATATCCTCCACTAGCA
>BCBNT170-06_Lonchorhina_orinocensis
CTTCTTTATAGTTATACCAATTATGATCGGGGGATTCGGTAATTGACTAGTTCCTCTGAT
AATTGGGGCCCCTGATATAGCATTCCCCCGGATAAATAATATAAGCTTTTGACTTCTTCC
CCCCTCCTTCCTACTGCTACTGGCCTCTTCCACAGTAGAAGCCGGAGTAGGAACTGGATG
AACAGTATACCCCCCACTAGCA
>BCBNT696-06_Lophostoma_brasiliense
CTTCTTTATAGTTATACCTATTATAATTGGGGGTTTCGGCAACTGACTAGTTCCCCTAAT
AATTGGAGCCCCTGACATGGCCTTCCCTCGTATAAATAACATAAGCTTCTGACTACTCCC
TCCTTCTTTTCTTCTATTACTTGCTTCCTCCACAGTAGAAGCTGGAGTCGGCACAGGCTG
AACAGTCTACCCCCCACTAGCA
>BCBN005-05_Lophostoma_evotis
CTTTTTTATAGTTATACCCATCATAATCGGAGGATTCGGCAATTGACTAGTTCCCCTAAT
AATTGGTGCCCCCGACATAGCCTTCCCCCGTATAAATAACATAAGCTTCTGACTCCTACC
TCCTTCCTTCCTACTACTCCTTGCTTCTTCTACAGTAGAAGCTGGGGTTGGTACGGGCTG
AACAGTCTACCCTCCCCTAGCA
>BCBN589-05_Lophostoma_silvicolum
CTTTTTTATAGTTATACCCATCATAATCGGAGGATTCGGCAATTGACTAGTTCCCCTGAT
AATTGGTGCCCCCGACATAGCCTTCCCTCGTATAAATAACATAAGCTTCTGACTCCTCCC
TCCTTCCTTCCTACTACTCCTTGCTTCTTCTACAGTAGAAGCTGGGGTTGGTACGGGCTG
AACAGTCTACCCTCCCCTAGCA
>ABRSS044-06_Macroglossus_minimus
CTTCTTCATAGTAATACCAATTATAATCGGAGGATTTGGCAATTGACTCATCCCATTAAT
AATTGGTGCACCTGATATAGCATTCCCCCGAATAAACAATATAAGCTTCTGACTACTACC
CCCATCATTTCTACTATTACTAGCTTCTTCCACAGTAGAAGCTGGAGCCGGAACAGGATG
AACAGTTTATCCGCCTTTAGCC
>ABBM291-05_Macroglossus_sobrinus
CTTCTTCATAGTAATACCAATCATAATCGGAGGATTTGGCAATTGACTCATCCCATTAAT
AATTGGTGCACCTGATATAGCATTCCCCCGAATAAACAATATAAGCTTCTGACTACTACC
CCCATCATTTCTACTATTACTGGCCTCTTCCACAGTAGAAGCTGGAGCCGGAACAGGATG
AACAGTTTATCCACCTTTAGCC
>BCBN578-05_Macrophyllum_macrophyllum
CTTCTTTATAGTAATACCCATTATAATTGGAGGCTTTGGCAACTGACTCGTTCCTCTAAT
AATCGGTGCTCCTGACATAGCATTCCCGCGTATAAATAACATAAGCTTTTGACTATTACC
CCCCTCATTCCTTCTACTCCTTGCTTCCTCCACAGTTGAAGCCGGAGTTGGTACAGGATG
AACAGTTTATCCTCCACTGGCA
>BM428-04_Megaerops_ecaudatus
CTTCTTTATGGTCATACCCATTATGATTGGAGGGTTTGGAAATTGACTAATCCCCCTGAT
AATTGGTGCCCCCGACATAGCATTTCCCCGAATGAACAATATGAGCTTCTGACTTCTTCC
CCCCTCATTTCTACTACTACTAGCCTCTTCCACAGTAGAGGCCGGGGCTGGAACTGGATG
GACAGTATACCCCCCTCTGGCT
>BM278-03_Megaerops_kusnotoi
TTTCTTTATAGTTATACCTATCATAATTGGGGGCTTTGGAAACTGACTGATCCCCCTGAT
AATTGGCGCCCCTGACATAGCATTCCCCCGAATAAACAACATAAGCTTCTGACTTCTTCC
TCCCTCATTCCTACTGCTACTAGCCTCTTCCACAGTAGAAGCCGGAGTAGGGACTGGATG
AACAGTATATCCCCCTCTGGCT
>ABRVN216-06_Megaerops_niphanae
CTTCTTTATGGTTATGCCCATTATAATCGGGGGCTTCGGGAATTGATTAATTCCCCTGAT
AATTGGTGCCCCCGATATAGCATTTCCCCGAATGAACAATATGAGCTTCTGACTTCTTCC
CCCCTCATTCCTATTACTACTGGCTTCTTCCACAGTAGAGGCTGGAGTTGGAACTGGGTG
AACAGTATATCCTCCCCTAGCT
>ABRAF018-06_Megaloglossus_woermanni
CTTTTTTATGGTTATGCCAATTATGATTGGTGGCTTCGGAAACTGACTTATTCCATTAAT
AATTGGGGCCCCCGACATAGCATTTCCCCGAATAAATAATATAAGCTTCTGACTCCTGCC
CCCATCATTCCTTCTACTTCTCGCATCCTCAACAGTAGAAGCTGGAGCTGGGACAGGATG
GACAGTTTACCCTCCTCTAGCC
>ABGYG833-08_Mesophylla_macconnelli
TTTCTTCATAGTAATGCCTATCATAATTGGAGGGTTCGGTAATTGATTAGTACCACTAAT
GATTGGCGCACCCGATATAGCATTCCCCCGAATAAACAATATAAGTTTCTGACTTCTTCC
CCCTTCTTTTCTACTCCTTCTTGCGTCTTCTACAGTTGAAGCAGGAGTAGGTACTGGCTG
AACCGTATACCCCCCTCTAGCA
>GBMA6780-13_Micronycteris_brachyotis
TTTCTTCATAGTCATGCCCATTATGATCGGGGGCTTTGGCAACTGATTAGTACCCCTAAT
AATTGGAGCTCCTGACATAGCATTCCCTCGAATAAATAACATAAGCTTTTGACTTCTCCC
TCCTTCCTTTCTACTACTTCTAGCCTCCTCTATAGTTGAAGCCGGAGTAGGTACTGGCTG
AACAGTCTACCCACCACTAGCA
>ABGYG038-06_Micronycteris_brosseti
TTTCTTCATAGTCATACCTATTATAATTGGAGGCTTCGGTAACTGATTAGTACCCCTGAT
AATTGGAGCCCCTGACATAGCATTCCCCCGAATAAACAACATAAGCTTCTGACTTCTCCC
TCCTTCCTTCCTACTGCTTCTAGCCTCTTCAATAGTTGAAGCCGGGGTAGGTACTGGTTG
AACAGTTTATCCCCCACTGGCA
>BCBN355-05_Micronycteris_hirsuta
TTTCTTCATAGTTATGCCTATTATGATTGGTGGCTTTGGCAACTGACTTGTCCCCCTAAT
AATTGGAGCCCCTGATATGGCATTCCCCCGAATAAATAACATGAGCTTCTGACTCCTCCC
TCCCTCCTTCCTTCTACTCCTAGCTTCCTCAATAGTTGAGGCCGGAGTAGGTACTGGCTG
AACAGTATACCCCCCACTAGCA
>BCBN563-05_Micronycteris_megalotis
TTTCTTCATAGTCATACCCATTATGATCGGAGGTTTTGGCAACTGATTAGTACCTCTAAT
AATTGGAGCTCCTGACATAGCATTCCCTCGAATAAATAACATAAGCTTTTGACTTCTCCC
TCCCTCCTTCCTACTACTTCTAGCCTCCTCAATAGTTGAAGCCGGAGTGGGTACTGGCTG
AACAGTCTACCCACCATTAGCA
>GBMA6777-13_Micronycteris_microtis
TTTCTTCATAGTCATGCCCATTATGATCGGGGGCTTTGGCAACTGATTAGTACCCCTAAT
AATTGGAGCTCCTGACATAGCATTCCCTCGAATAAATAACATAAGCTTTTGACTTCTCCC
TCCTTCCTTTCTACTACTTCTAGCCTCCTCTATAGTTGAAGCCGGAGTAGGTACTGGCTG
AACAGTCTACCCACCACTAGCA
>GBMA3937-12_Micropteropus_pusillus
TTTCTTCATGGTCATGCCAATTATGATTGGCGGCTTCGGAAATTGACTTATTCCACTAAT
AATTGGAGCTCCTGATATAGCATTTCCCCGAATAAACAATATGAGTTTCTGACTCCTGCC
CCCATCATTCCTATTACTACTCGCATCCTCAACAGTAGAGGCCGGAGCTGGAACAGGATG
AACAGTCTACCCACCTCTAGCC
>ABCDC263-07_Miniopterus_africanus
TTTCTTTATAGTGATGCCGATCATAATCGGAGGCTTCGGCAACTGATTAGTGCCTCTAAT
AATCGGTGCTCCTGACATAGCATTTCCTCGAATAAATAATATGAGCTTTTGACTCCTTCC
ACCATCTTTCCTTTTACTGCTCGCCTCTTCAATAGTTGAGGCCGGGGCCGGCACTGGCTG
AACTGTGTATCCTCCCTTGGCC
>BM277-04_Miniopterus_australis
CTTCTTTATGGTAATGCCAATTATGATTGGGGGTTTTGGCAACTGGTTAGTACCCCTAAT
GATTGGTGCTCCCGACATGGCATTCCCTCGAATAAATAACATGAGCTTCTGACTCCTTCC
CCCATCCTTCCTACTACTGCTAGCCTCTTCAATGGTGGAAGCAGGGGCCGGTACTGGTTG
AACCGTATATCCCCCTTTAGCC
>SKBPA407-08_Miniopterus_fuliginosus
CTTTTTCATGGTAATACCAATTATAATTGGAGGTTTTGGCAACTGACTGGTGCCTCTGAT
GATTGGTGCTCCTGACATGGCATTCCCTCGAATAAACAATATGAGCTTCTGACTACTTCC
ACCATCCTTTCTACTACTACTTGCCTCCTCAATAGTTGAGGCCGGAGCCGGCACTGGTTG
GACTGTATATCCTCCTTTAGCC
>ABCDC210-07_Miniopterus_inflatus
TTTCTTTATAGTAATACCGATCATAATCGGAGGCTTTGGCAACTGGTTAGTGCCTCTAAT
GATTGGTGCTCCTGATATGGCATTTCCCCGAATAAACAATATAAGCTTCTGACTCCTGCC
ACCATCTTTCCTGTTGCTACTTGCCTCTTCAATAGTTGAAGCCGGGGCCGGCACTGGTTG
AACTGTGTATCCTCCCTTAGCC
>ABRLA037-06_Miniopterus_magnater
CTTCTTCATGGTAATGCCAATCATGATTGGAGGTTTTGGCAACTGACTAGTGCCTCTAAT
GATTGGCGCCCCTGACATAGCATTCCCCCGAATAAACAACATGAGCTTCTGGCTGCTTCC
ACCATCCTTTCTACTACTGCTTGCCTCCTCAATAGTTGAGGCCGGGGCCGGTACTGGTTG
GACTGTGTACCCTCCTTTGGCC
>BM032-03_Miniopterus_medius
CTTCTTTATGGTGATGCCAATTATGATTGGGGGTTTTGGCAACTGATTAGTACCCCTAAT
AATTGGTGCCCCCGACATGGCATTCCCTCGAATGAATAATATGAGCTTCTGACTCCTTCC
CCCGTCCTTTCTGTTACTATTAGCCTCTTCAATGGTGGAAGCAGGGGCCGGTACCGGTTG
AACCGTGTATCCCCCTTTAGCC
>ABCDC084-07_Miniopterus_minor
TTTCTTTATGGTAATGCCGATTATAATCGGAGGCTTTGGCAATTGATTAGTGCCTCTAAT
AATTGGTGCTCCTGACATAGCATTTCCTCGAATAAATAATATAAGCTTTTGACTCCTACC
GCCATCTTTCCTGTTACTGCTCGCTTCCTCAATAGTTGAGGCCGGGGCTGGCACTGGCTG
AACTGTGTACCCTCCCTTGGCT
>BM600-04_Miniopterus_pusillus
CTTCTTTATGGTAATACCAATTATGATTGGGGGCTTTGGCAACTGGTTAGTACCCCTAAT
GATTGGCGCCCCCGACATGGCATTCCCCCGAATAAATAATATGAGCTTCTGACTCCTTCC
CCCATCCTTTCTGTTACTACTTGCCTCTTCAATGGTTGAAGCAGGGGCCGGCACTGGTTG
AACTGTGTATCCTCCTTTAGCC
>SKBPA179-07_Miniopterus_schreibersii
TTTCTTCATAGTAATACCAATCATAATTGGAGGTTTCGGTAACTGACTAGTGCCTTTAAT
GATTGGCGCTCCTGACATGGCATTTCCTCGGATAAATAACATAAGCTTTTGACTTCTTCC
ACCATCTTTCCTACTACTACTTGCTTCTTCAATAGTCGAAGCTGGGGCTGGTACGGGCTG
AACTGTGTATCCCCCCTTAGCC
>ABBWP150-06_Miniopterus_schreibersii_pallidus
TTTCTTTATAGTAATGCCAATCATAATCGGAGGTTTCGGTAACTGACTGGTGCCTTTAAT
GATTGGCGCTCCTGACATAGCATTTCCTCGGATAAATAACATAAGCTTTTGACTTCTTCC
ACCATCTTTCCTACTACTGCTTGCTTCTTCAATAGTTGAAGCTGGGGCTGGTACGGGCTG
AACTGTATATCCCCCCTTAGCC
>BCBNT289-06_Molossops_neglectus
TTTTTTCATAGTAATGCCTATTATGATTGGAGGATTCGGAAACTGATTAGTCCCATTAAT
AATTGGTGCCCCTGATATAGCCTTCCCACGAATAAATAATATAAGCTTCTGACTTCTACC
TCCGTCCTTCCTACTTCTTCTAGCTTCCTCCATAGTTGAAGCTGGAGCAGGAACAGGCTG
AACAGTTTACCCTCCTCTAGCT
>BCBN943-05_Molossops_temminckii
TTTCTTTATAGTAATGCCCATTATAATTGGGGGCTTTGGAAACTGACTAGTCCCATTAAT
AATTGGTGCCCCTGATATAGCCTTCCCACGAATAAATAATATAAGCTTCTGACTTCTACC
TCCGTCCTTCCTACTTCTTCTAGCTTCCTCTATAGTTGAAGCTGGAGCAGGAACAGGTTG
AACAGTTTATCCCCCTCTAGCC
>BCBN861-05_Molossus_coibensis
TTTCTTCATAGTCATACCAATTATAATTGGAGGATTTGGAAATTGACTAGTTCCTCTAAT
AATTGGAGCTCCCGATATAGCTTTCCCACGAATAAACAATATAAGCTTCTGACTGCTTCC
CCCTTCTTTCCTATTACTACTTGCCTCTTCTATAGTTGAAGCTGGAGCAGGTACCGGCTG
GACAGTCTACCCTCCTTTAGCT
>ABGYA020-06_Molossus_molossus
TTTCTTCATAGTTATACCAATTATAATTGGAGGATTTGGAAATTGACTAGTTCCTCTGAT
AATTGGAGCTCCCGATATAGCCTTCCCACGAATAAACAATATAAGCTTCTGACTGCTTCC
CCCTTCTTTCCTATTACTACTTGCCTCTTCTATAGTTGAAGCTGGAGCAGGCACCGGCTG
AACAGTCTACCCTCCTTTAGCT
>BCBN878-05_Molossus_rufus
TTTCTTCATAGTTATACCAATTATAATTGGAGGATTTGGAAATTGACTAGTTCCTCTAAT
AATTGGAGCTCCCGATATAGCTTTCCCACGAATAAACAATATAAGCTTCTGACTGCTTCC
CCCTTCTTTCCTGTTACTACTTGCCTCTTCTATAGTTGAAGCTGGAGCAGGCACCGGCTG
AACAGTCTACCCTCCTTTAGCT
>BM421-04_Murina_aenea
TTTCTTCATAGTTATGCCCATCATGATCGGGGGCTTTGGAAACTGATTAGTTCCCCTAAT
AATTGGAGCACCCGATATAGCTTTTCCTCGTATGAATAATATGAGTTTCTGACTACTCCC
TCCCTCCTTCCTATTATTATTAGCCTCATCTATGGTTGAGGCAGGCGTGGGAACAGGTTG
AACAGTCTACCCCCCTTTAGCT
>ABGYG583-06_Murina_annamitica
TTTCTTTATAGTAATACCTATTATGATCGGAGGCTTTGGAAATTGATTAATTCCCTTAAT
AATTGGAGCACCTGATATAGCATTCCCCCGAATAAATAATATAAGCTTCTGACTACTTCC
TCCCTCTTTTTTATTATTACTGGCCTCATCTATAGTTGAGGCAGGAGTGGGGACTGGTTG
AACAGTCTATCCCCCACTAGCA
>ABBM296-05_Murina_harrisoni
TTTCTTCATAGTGATACCCATCATAATTGGCGGGTTCGGTAACTGATTGGTCCCTTTAAT
AATTGGAGCCCCTGATATAGCCTTCCCACGAATAAATAATATAAGCTTTTGACTACTACC
CCCGTCCTTTTTACTCTTACTAGCCTCATCTATAGTCGAAGCAGGAGCAGGAACTGGTTG
AACAGTATACCCCCCTTTAGCA
>SKBPA487-08_Murina_hilgendorfi
CTTTTTTATGGTGATACCCATTATAATCGGCGGCTTCGGAAATTGACTAGTCCCCCTGAT
AATTGGGGCTCCTGACATGGCCTTCCCTCGAATAAATAATATGAGCTTTTGACTACTCCC
CCCCTCTTTCCTGTTACTACTGGCCTCATCTATAGTTGAAGCGGGGGCAGGAACAGGTTG
AACTGTTTATCCCCCCCTAGCG
>ABRMU072-06_Murina_huttoni
TTTCTTCATGGTTATACCTATTATAATTGGGGGATTTGGGAATTGATTAGTTCCGTTAAT
AATTGGAGCCCCTGACATAGCTTTTCCCCGAATAAACAATATGAGTTTTTGACTGCTTCC
CCCTTCTTTCCTACTTCTGCTAGCTTCGTCTATAGTTGAAGCAGGAGCAGGAACTGGGTG
AACAGTTTACCCCCCTCTGGCA
>ABBM081-05_Murina_walstoni
CTTTTTTATAGTAATGCCTATTATGATCGGAGGCTTTGGAAATTGACTAGTCCCACTGAT
AATTGGGGCACCCGATATGGCTTTTCCTCGTATAAATAATATAAGCTTCTGACTACTTCC
CCCCTCTTTTCTATTACTCTTAGCTTCATCTATAGTAGAAGCAGGTGTAGGGACTGGCTG
AACAGTCTATCCACCTCTAGCT
>GBMA4854-13_Myotis_
TTTCTTTATAGTTATACCTATCATAATCGGAGGCTTTGGAAATTGACTAGTACCCTTAAT
AATTGGAGCCCCTGATATAGCATTTCCTCGAATAAATAATATAAGTTTTTGACTCCTTCC
CCCTTCTTTTCTATTACTATTGGCTTCATCTATAGTAGAAGCAGGGGCTGGAACTGGTTG
AACTGTCTACCCACCATTAGCA
>ABSRA412-06_Myotis_albescens
TTTCTTTATAGTTATGCCCATTATAATTGGAGGTTTCGGAAATTGACTAGTGCCCTTGAT
AATTGGCGCGCCTGACATAGCCTTCCCTCGAATAAATAACATAAGTTTTTGGCTACTTCC
TCCTTCTTTCCTGCTATTACTTGCCTCATCTATAGTTGAAGCAGGAGCGGGTACTGGTTG
AACAGTATATCCTCCTCTAGCA
>ABBWP185-06_Myotis_alcathoe
CTTCTTTATAGTTATACCTATTATAATCGGAGGTTTTGGAAATTGACTAGTACCTTTAAT
AATTGGAGCCCCTGATATAGCCTTCCCTCGAATGAATAATATAAGTTTTTGACTTCTCCC
TCCATCTTTCCTATTACTATTAGCCTCATCAATAGTAGAGGCAGGAGCAGGAACTGGTTG
AACAGTTTATCCCCCTTTGGCA
>ABCMA832-07_Myotis_altarium
TTTCTTCATAGTAATACCTATTATAATTGGAGGCTTTGGGAACTGGTTAGTTCCTTTAAT
AATTGGAGCCCCTGACATAGCTTTTCCCCGGATAAATAATATGAGCTTCTGACTCCTTCC
TCCATCCTTCTTATTACTATTAGCCTCATCCATAGTTGAAGCAGGAGCAGGAACCGGTTG
AACAGTATACCCCCCTTTGGCA
>ABBM129-05_Myotis_annatessae
CTTCTTCATAGTAATACCTATTATAATTGGAGGTTTTGGGAATTGGCTCGTACCCCTAAT
GATTGGAGCCCCTGATATAGCCTTTCCTCGAATAAATAATATAAGCTTCTGACTTCTTCC
CCCTTCCTTTTTACTGCTATTAGCCTCATCAATAGTTGAAGCAGGGGCAGGTACTGGCTG
AACAGTTTACCCCCCTCTAGCA
>BM134-03_Myotis_annectans
TTTTTTTATAGTGATGCCTATCATGATTGGAGGCTTTGGAAACTGATTAGTGCCCTTAAT
AATTGGGGCCCCTGATATAGCTTTTCCTCGAATAAACAATATAAGTTTCTGACTTCTTCC
TCCCTCTTTTTTACTGCTGTTGTCTTCATCTATAGTTGAAGCAGGAGCAGGAACTGGTTG
GACCGTTTATCCCCCCCTGGCA
>ABBSI369-11_Myotis_ater
CTTCTTCATAGTTATGCCTATTATAATTGGAGGCTTTGGAAATTGACTAGTACCATTAAT
AATTGGGGCTCCTGATATAGCTTTTCCCCGAATAAACAATATAAGCTTCTGACTCCTTCC
TCCCTCATTTCTACTACTATTAGCCTCATCTATGGTTGAAGCAGGGGTGGGTACTGGTTG
AACAGTATACCCTCCTTTAGCA
>ABBWP167-06_Myotis_aurascens
TTTCTTCATAGTAATACCTATTATAATCGGAGGCTTTGGGAATTGACTAGTGCCCCTGAT
GATTGGCGCTCCTGATATAGCCTTCCCCCGGATAAATAATATAAGTTTCTGACTACTTCC
CCCATCTTTCTTATTACTACTGGCCTCGTCTATAGTTGAAGCAGGGGCAGGAACTGGTTG
AACAGTTTATCCCCCTCTAGCA
>GBMA4354-13_Myotis_austroriparius
CTTCTTTATAGTCATGCCTATTATAATTGGAGGTTTCGGAAACTGATTAGTGCCCTTAAT
AATTGGTGCTCCAGATATGGCTTTTCCTCGAATAAATAATATGAGCTTTTGACTACTTCC
TCCTTCCTTTCTATTACTGCTTGCCTCCTCTATAGTTGAAGCGGGAGCAGGTACCGGTTG
AACAGTATATCCTCCTTTAGCA
>ABBWP018-06_Myotis_bechsteinii
TTTCTTTATAGTTATACCTATCATGATTGGGGGATTTGGAAATTGACTAGTACCCCTGAT
AATCGGAGCTCCCGATATAGCCTTCCCTCGAATAAATAATATGAGCTTCTGACTACTTCC
TCCCTCCTTCCTATTACTACTAACTTCATCTATAGTTGAAGCAGGAGCTGGTACTGGTTG
AACAGTTTATCCTCCTTTAGCA
>GBMA3663-12_Myotis_blythii
TTTCTTTATAGTTATACCTATTATAATTGGAGGCTTCGGAAACTGACTGGTACCCCTAAT
AATTGGAGCCCCTGATATAGCTTTCCCTCGAATAAATAATATAAGCTTTTGACTTCTTCC
TCCCTCTTTCCTACTGTTACTGGCCTCATCTATAGTTGAAGCAGGAGCTGGTACAGGTTG
AACAGTTTACCCACCCTTAGCA
>ABBWP019-06_Myotis_blythii_blythii
TTTCTTTATAGTTATACCTATTATGATCGGGGGCTTCGGGAATTGACTGGTACCCCTAAT
AATTGGAGCCCCTGATATAGCTTTCCCTCGAATAAATAATATAAGCTTTTGACTTCTTCC
CCCCTCTTTCTTACTATTACTGGCCTCATCTATAGTTGAAGCAGGAGCTGGTACCGGTTG
AACAGTTTACCCGCCCTTAGCA
>ABBWP119-06_Myotis_blythii_omari
TTTCTTTATAGTTATACCTATTATAATTGGAGGCTTCGGGAACTGACTGGTACCCCTAAT
AATTGGAGCCCCTGATATAGCTTTCCCTCGAATAAATAATATAAGCTTTTGACTTCTTCC
TCCCTCTTTCCTACTGTTACTGGCCTCATCTATAGTTGAAGCAGGAGCTGGTACAGGTTG
AACAGTTTACCCACCCTTAGCA
>ABBWP021-06_Myotis_blythii_oxygnathus
TTTCTTTATAGTTATACCTATTATAATTGGAGGCTTCGGGAACTGACTGGTGCCCTTAAT
AATTGGAGCCCCTGATATGGCTTTCCCTCGAATGAATAATATAAGCTTCTGACTTCTTCC
TCCCTCTTTCCTACTGTTACTGGCCTCATCTATAGTTGAAGCAGGAGCTGGTACAGGTTG
AACAGTTTACCCGCCCTTAGCA
>ABRAF031-06_Myotis_bocagii
TTTCTTCATAGTCATACCAATCATAATCGGAGGCTTTGGAAACTGATTAGTACCTCTAAT
GATTGGAGCTCCTGATATAGCTTTTCCTCGAATAAATAATATAAGCTTCTGATTACTCCC
TCCATCTTTTCTACTGCTATTAGCCTCATCTATAGTTGAAGCTGGAGTAGGCACTGGTTG
AACAGTGTATCCCCCTCTAGCA
>SKBPA240-07_Myotis_bombinus
TTTCTTTATAGTAATGCCTATTATAATTGGAGGCTTTGGAAACTGATTAGTACCCCTAAT
AATCGGAGCTCCTGATATAGCTTTTCCTCGAATAAACAATATAAGCTTTTGACTTCTTCC
TCCTTCTTTCTTACTATTACTAGCTTCATCTATAGTCGAAGCAGGAGCTGGTACTGGCTG
AACAGTTTATCCACCTTTAGCT
>SKBPA147-07_Myotis_brandtii
CTTCTTCATAGTCATACCCATCATAATTGGGGGCTTCGGAAATTGACTGGTGCCTCTAAT
AATTGGCGCCCCCGACATGGCTTTTCCCCGAATAAATAACATAAGCTTTTGACTACTCCC
TCCGTCTTTTCTATTATTACTGGCTTCCTCTATAGTTGAAGCAGGGGCGGGCACTGGTTG
AACAGTATACCCACCTCTAGCA
>GBMA4442-13_Myotis_californicus
TTTTTTTATAGTTATGCCAATCATAATTGGGGGCTTCGGAAATTGACTAGTACCATTAAT
AATTGGCGCCCCTGATATAGCTTTCCCCCGTATAAATAATATAAGCTTTTGATTACTCCC
TCCATCTTTCCTACTACTGCTAGCTTCATCTATAGTTGAAGCAGGAGCAGGCACCGGCTG
AACAGTATACCCCCCTCTAGCG
>GBMA3553-12_Myotis_capaccinii
TTTCTTTATAGTTATACCCATCATGATTGGAGGCTTTGGAAATTGACTGGTGCCCTTAAT
AATCGGAGCCCCCGATATAGCCTTTCCTCGAATAAATAATATAAGCTTCTGACTTCTTCC
CCCCTCTTTTTTACTATTGTTAGCTTCATCTATAGTAGAAGCAGGCGCCGGAACCGGCTG
AACAGTTTATCCTCCCTTAGCA
>BM358-03_Myotis_chinensis
TTTCTTTATAGTCATACCTATCATAATTGGAGGCTTTGGAAATTGACTAGTTCCACTGAT
AATCGGGGCCCCTGATATAGCTTTCCCTCGAATAAACAATATAAGCTTTTGACTTCTTCC
TCCTTCTTTCTTATTACTATTAGCCTCATCTATAGTTGAAGCAGGAGCTGGTACTGGCTG
AACAGTCTATCCACCCTTAGCA
>GBMA4349-13_Myotis_ciliolabrum
TTTTTTTATAGTTATGCCAATCATAATTGGGGGCTTCGGAAATTGACTAGTACCATTAAT
AATTGGCGCCCCTGATATAGCTTTCCCCCGTATAAATAATATAAGCTTTTGATTACTCCC
TCCATCTTTCCTACTACTGCTAGCTTCATCTATAGTTGAAGCAGGAGCAGGCACCGGCTG
AACAGTATACCCCCCTCTAGCG
>BM201-03_Myotis_CMF_sp_E
CTTTTTTATAGTAATGCCTATTATAATTGGAGGGTTTGGAAATTGATTAGTACCATTAAT
AATCGGAGCTCCCGATATAGCTTTCCCTCGTATAAATAACATGAGTTTTTGACTTCTTCC
CCCTTCCTTTTTACTATTATTAGCCTCATCTATAGTTGAAGCGGGGGCAGGAACTGGCTG
AACAGTTTACCCTCCCTTAGCA
>SKBPA114-07_Myotis_dasycneme
TTTCTTTATAGTTATACCTATCATAATTGGAGGCTTTGGAAACTGACTAGTGCCACTAAT
AATTGGAGCTCCTGACATAGCTTTCCCCCGAATAAATAATATAAGCTTCTGACTCCTCCC
TCCCTCCTTCTTATTACTATTAGCTTCATCTATAGTTGAAGCAGGAGCAGGTACTGGTTG
GACAGTCTATCCTCCTTTAGCA
>SKBPA308-07_Myotis_daubentonii
TTTCTTTATAGTCATACCTATTATGATTGGAGGTTTCGGGAATTGACTAGTACCCCTAAT
AATTGGAGCTCCTGATATAGCTTTCCCTCGAATAAATAATATAAGCTTCTGACTCCTCCC
TCCCTCTTTCCTATTACTATTGGCTTCGTCTATAGTTGAAGCAGGAGCTGGTACTGGTTG
AACAGTCTATCCCCCCTTAGCA
>BCBN402-05_Myotis_elegans
TTTCTTCATAGTTATGCCTATCATAATCGGAGGGTTTGGGAACTGACTAGTGCCCTTGAT
AATTGGTGCCCCTGATATGGCTTTTCCTCGAATAAATAATATAAGCTTTTGACTACTTCC
TCCATCTTTTCTACTACTACTTGCCTCGTCCATAGTTGAAGCAGGAGCAGGCACTGGTTG
AACAGTATATCCCCCTCTAGCA
>GBMA3548-12_Myotis_emarginatus
CTTCTTTATAGTTATGCCTATTATAATTGGAGGCTTTGGGAATTGACTAGTACCCCTAAT
AATTGGAGCTCCTGATATGGCATTTCCTCGAATAAATAATATAAGCTTTTGACTCCTTCC
CCCATCCTTTTTACTACTGTTGGCCTCATCTATAGTTGAAGCAGGAGCAGGTACTGGTTG
AACAGTCTATCCCCCTCTAGCA
>GBMA4346-13_Myotis_evotis
TTTCTTCATAGTCATACCTATTATAATTGGGGGGTTCGGAAATTGATTGGTACCCTTGAT
AATTGGCGCCCCTGATATAGCCTTTCCTCGAATAAATAACATAAGCTTTTGACTTCTCCC
CCCATCTTTTCTATTATTGCTAGCCTCATCTATAGTTGAAGCAGGAGCAGGCACTGGTTG
GACAGTATACCCCCCTCTAGCG
>SKBPA483-08_Myotis_frater
CTTCTTTATAGTCATGCCTATTATAATTGGAGGATTTGGAAATTGACTAGTACCTTTAAT
AATTGGAGCCCCTGATATGGCTTTCCCTCGAATGAACAATATGAGTTTCTGACTCCTTCC
CCCCTCTTTCCTATTGCTATTAGCATCATCTATAATTGAAGCAGGAGCTGGTACTGGTTG
AACAGTCTACCCCCCCCTAGCA
>ABBM392-05_Myotis_gomantongensis
TTTCTTCATAGTAATGCCTATCATAATTGGAGGCTTTGGAAACTGATTAGTACCCTTAAT
AATTGGGGCCCCTGATATAGCTTTCCCTCGAATAAACAATATAAGCTTCTGGCTCCTTCC
CCCTTCTTTCTTACTGCTATTAGCCTCATCCATAGTTGAAGCAGGAGCAGGAACTGGTTG
AACAGTTTATCCCCCTCTAGCA
>ABBSI173-09_Myotis_horsfieldii
TTTTTTTATAGTTATGCCCATTATAATTGGAGGCTTCGGAAATTGATTAGTACCCTTGAT
AATTGGCGCCCCTGACATAGCCTTCCCTCGAATAAATAACATAAGCTTCTGACTACTCCC
CCCTTCTTTTCTACTATTACTAGCTTCATCTATAGTTGAAGCAGGAGCTGGCACTGGCTG
AACAGTTTACCCGCCCTTGGCA
>SKBPA655-11_Myotis_ikonnikovi
TTTCTTTATAGTAATACCTATTATAATTGGGGGCTTTGGGAATTGACTAGTACCCCTAAT
AATTGGAGCTCCTGACATAGCTTTTCCCCGAATAAATAATATAAGCTTCTGACTCCTTCC
CCCATCTTTCTTATTACTACTAGCCTCATCCATAGTCGAAGCAGGAGCAGGGACTGGTTG
AACAGTATATCCTCCTTTGGCA
>BCBN394-05_Myotis_keaysi
TTTCTTCATAGTTATGCCTATCATAATTGGAGGCTTTGGAAACTGACTAGTGCCATTGAT
AATTGGTGCTCCTGATATGGCTTTTCCTCGAATAAATAATATAAGCTTTTGACTACTTCC
CCCATCTTTTCTATTACTGCTTGCCTCATCCATAGTTGAAGCAGGAGCAGGCACTGGTTG
AACAGTGTATCCTCCTTTAGCA
>GBMA4341-13_Myotis_keenii
TTTCTTCATAGTTATACCTATTATAATTGGGGGGTTCGGAAACTGATTGGTACCCTTGAT
AATTGGCGCCCCTGACATAGCCTTTCCTCGAATAAACAACATAAGCTTTTGACTACTCCC
CCCATCTTTTCTATTATTGCTAGCCTCATCTATAGTTGAAGCAGGAGCAGGCACTGGTTG
GACAGTATACCCCCCTCTAGCG
>ABCMA368-06_Myotis_laniger
TTTCTTCATAGTCATACCCATCATAATCGGAGGCTTCGGAAATTGACTAGTGCCTTTAAT
AATTGGGGCCCCCGATATAGCTTTCCCTCGAATGAACAATATAAGTTTCTGACTTCTTCC
TCCCTCTTTTTTACTACTGCTAGCTTCGTCCATAGTTGAAGCAGGAGCCGGTACCGGTTG
GACAGTCTATCCACCCTTAGCA
>GBMA4340-13_Myotis_leibii
TTTTTTTATAGTTATGCCAATCATAATTGGGGGCTTCGGAAATTGACTAGTACCATTAAT
AATTGGCGCCCCTGATATAGCTTTTCCCCGTATAAATAATATAAGCTTTTGATTACTCCC
CCCATCTTTCCTACTACTGCTAGCTTCATCTATAGTTGAAGCAGGAGCAGGCACCGGCTG
AACAGTATATCCCCCTCTAGCG
>GBMA4334-13_Myotis_lucifugus
TTTCTTCATAGTTATACCTATTATAATTGGGGGGTTCGGAAATTGATTGGTACCCTTGAT
AATTGGCGCCCCTGATATAGCTTTTCCTCGAATAAACAACATAAGCTTTTGACTACTCCC
CCCATCTTTTCTATTATTGCTAGCCTCATCTATAGTTGAAGCAGGAGCAGGCACTGGTTG
GACAGTATACCCCCCTCTAGCG
>SKMZM967-10_Myotis_macrodactylus
TTTCTTTATAGTCATGCCTATTATAATTGGAGGTTTCGGAAACTGACTAGTGCCTCTAAT
AATTGGAGCTCCTGATATAGCTTTCCCTCGAATAAATAATATAAGCTTCTGGCTTCTACC
CCCTTCCTTTTTATTACTATTAGCCTCATCTATAGTTGAAGCAGGAGCAGGAACTGGCTG
AACAGTCTATCCTCCCTTAGCA
>BM116-03_Myotis_macrotarsus
CTTCTTTATAGTCATACCCATTATAATTGGAGGCTTTGGAAATTGACTAGTGCCTTTGAT
AATTGGAGCCCCTGACATGGCCTTTCCCCGAATAAATAATATAAGCTTTTGGCTTCTTCC
CCCTTCTTTTCTACTATTATTGGCCTCATCTATAGTTGAAGCAGGGGCTGGTACTGGCTG
GACAGTTTACCCACCCTTAGCA
>ABBSI287-11_Myotis_montivagus
CTTTTTTATAGTGATGCCTATTATGATTGGAGGATTCGGAAATTGACTAGTACCTTTAAT
AATTGGAGCTCCTGACATAGCTTTTCCTCGAATAAATAATATAAGCTTTTGACTTCTTCC
CCCCTCCTTTTTATTATTACTAGCCTCATCTATAGTCGAAGCAGGAGCAGGAACTGGCTG
AACAGTCTACCCTCCCTTAGCA
>ABRVN259-06_Myotis_muricola
CTTCTTCATAGTTATGCCTATTATAATTGGAGGCTTTGGAAATTGACTAGTACCATTAAT
AATTGGGGCTCCTGACATAGCTTTTCCCCGAATAAACAATATAAGCTTCTGACTCCTTCC
TCCCTCATTTCTACTACTATTAGCCTCATCTATGGTTGAAGCAGGGGTGGGTACTGGTTG
AACAGTATACCCTCCTTTAGCA
>GBMA3651-12_Myotis_myotis
TTTCTTTATAGTTATACCTATTATAATTGGAGGCTTCGGAAACTGACTGGTACCCCTAAT
AATTGGAGCCCCTGATATAGCTTTCCCTCGAATAAATAATATAAGCTTTTGACTTCTTCC
CCCCTCTTTCCTACTGTTACTGGCCTCATCTATAGTTGAAGCAGGAGCTGGTACAGGTTG
AACAGTTTACCCACCCTTAGCA
>ABBWP180-06_Myotis_myotis_macrocephalicus
TTTCTTTATAGTTATACCTATTATAATTGGAGGCTTCGGGAACTGACTGGTACCCCTAAT
AATTGGAGCCCCTGATATAGCTTTCCCTCGAATAAATAATATAAGCTTTTGACTTCTTCC
TCCCTCTTTCCTACTGTTACTGGCCTCATCTATAGTTGAAGCAGGAGCTGGTACAGGTTG
AACAGTTTACCCACCCTTAGCA
>GBMA3643-12_Myotis_mystacinus
TTTCTTCATAGTAATACCTATTATAATCGGAGGCTTTGGGAATTGACTAGTGCCCTTGAT
GATTGGCGCTCCTGATATAGCCTTCCCCCGGATAAATAATATAAGTTTCTGACTACTTCC
CCCATCTTTCTTATTACTACTGGCCTCGTCTATAGTTGAAGCAGGGGCAGGAACTGGTTG
AACAGTTTATCCCCCTCTAGCA
>GBMA3528-12_Myotis_nattereri
TTTCTTCATAGTAATGCCTATTATAATTGGAGGATTCGGAAATTGACTAGTTCCTCTTAT
AATCGGAGCTCCTGATATAGCTTTTCCTCGAATAAATAATATAAGCTTCTGACTTCTCCC
TCCTTCTTTTTTACTATTACTAGCTTCATCTATAGTTGAAGCAGGAGCTGGTACTGGTTG
AACAGTCTATCCGCCCCTAGCA
>ABGYB715-06_Myotis_nigricans
CTTCTTTATAGTCATACCTATTATAATCGGGGGCTTCGGAAACTGACTAGTGCCCCTAAT
AATCGGCGCCCCCGATATGGCTTTTCCTCGAATAAACAATATAAGCTTTTGACTTCTTCC
CCCCTCCTTTTTACTACTGCTTGCTTCATCTATAGTTGAAGCAGGGGCAGGTACTGGTTG
AACAGTATACCCCCCTTTAGCA
>SKBPA628-11_Myotis_nipalensis
TTTCTTTATAGTAATGCCTATCATAATCGGAGGCTTTGGGAATTGACTAGTACCCCTAAT
GATTGGTGCTCCTGATATGGCTTTTCCCCGAATAAATAATATAAGTTTCTGACTACTTCC
TCCATCTTTTTTATTACTATTAGCCTCATCTATAGTTGAAGCAGGGGCAGGCACTGGTTG
AACAGTCTACCCCCCTCTAGCA
>SKBPA614-11_Myotis_petax
TTTCTTCATAGTTATGCCTATTATAATTGGAGGTTTTGGAAACTGATTAGTGCCTTTAAT
AATTGGAGCCCCCGATATAGCTTTCCCTCGAATAAATAACATAAGCTTTTGACTCCTACC
TCCCTCCTTTTTATTATTATTAGCCTCATCCATAGTTGAAGCAGGAGCAGGAACTGGTTG
AACAGTATATCCCCCTTTAGCA
>SKBPA032-06_Myotis_phanluongi
TTTCTTTATAGTCATACCTATCATAATCGGAGGCTTCGGAAACTGACTAGTGCCTTTAAT
AATTGGGGCCCCTGATATAGCTTTCCCTCGAATAAATAATATAAGCTTCTGACTTCTTCC
TCCCTCTTTTTTATTACTACTGGCTTCGTCTATAGTTGAAGCAGGGGCTGGCACCGGTTG
AACCGTCTATCCACCCTTAGCA
>ABCMA014-06_Myotis_pilosus
TTTCTTTATAGTTATACCTATTATAATTGGGGGTTTTGGAAACTGACTAGTGCCTTTGAT
AATTGGAGCCCCTGATATAGCCTTTCCCCGAATAAATAATATAAGCTTTTGACTTTTACC
CCCTTCTTTCCTACTACTATTAGCCTCATCTATAGTTGAAGCAGGAGCAGGAACTGGTTG
AACAGTTTATCCTCCCTTAGCA
>GBMA3526-12_Myotis_punicus
TTTCTTTATAGTTATACCTATTATAATTGGAGGATTCGGAAATTGACTTGTACCTCTGAT
AATTGGAGCTCCTGATATAGCTTTCCCTCGAATAAATAATATAAGCTTTTGACTCCTTCC
CCCCTCTTTCTTATTACTATTAGCTTCATCCATAGTCGAAGCAGGGGCTGGTACTGGCTG
AACAGTCTACCCACCCTTAGCA
>ABSA101-06_Myotis_riparius
TTTCTTTATAGTTATGCCTATCATAATTGGAGGATTCGGAAACTGACTAGTGCCCTTAAT
AATTGGTGCCCCTGATATAGCCTTTCCTCGAATAAATAATATAAGCTTTTGACTGCTTCC
TCCATCTTTCCTACTACTACTTGCTTCATCTATAGTTGAAGCAGGAGCAGGCACTGGTTG
AACAGTATATCCCCCTCTAGCA
>ABBSI395-11_Myotis_rosseti
TTTCTTTATAGTTATACCCATTATAATTGGGGGTTTTGGGAATTGATTAGTGCCCTTAAT
AATTGGAGCCCCTGATATAGCTTTTCCCCGAATAAATAATATAAGCTTTTGACTTCTTCC
CCCATCTTTCTTATTACTATTAGCCTCATCTATAGTTGAAGCAGGAGCTGGTACTGGTTG
AACAGTTTACCCACCCTTAGCA
>ABBWP147-06_Myotis_schaubi
TTTCTTTATAGTAATGCCTATTATAATTGGGGGCTTTGGAAATTGATTAGTACCTCTGAT
AATCGGAGCTCCTGACATAGCTTTCCCTCGAATAAATAATATGAGCTTTTGACTTCTTCC
CCCTTCCTTTTTACTATTATTAGCTTCATCTATAGTTGAAGCAGGAGCTGGAACTGGCTG
AACAGTTTATCCCCCCTTAGCA
>BCLP149-06_Myotis_septentrionalis
TTTCTTTATAGTTATACCTATTATAATTGGAGGGTTCGGAAATTGACTGGTGCCTTTAAT
AATTGGCGCTCCCGATATAGCTTTTCCTCGAATAAATAATATAAGCTTTTGACTACTCCC
TCCATCTTTTCTATTGCTGCTAGCCTCATCTATGGTTGAAGCTGGGGCAGGCACCGGCTG
GACAGTATACCCCCCTCTAGCG
>BM079-03_Myotis_siligorensis
TTTCTTTATAGTTATGCCTATTATAATCGGAGGCTTCGGAAATTGACTAGTACCCTTAAT
AATTGGGGCTCCCGACATAGCTTTCCCCCGAATGAATAATATAAGCTTCTGACTACTTCC
TCCCTCTTTTTTGTTACTACTAGCTTCATCTATAGTTGAAGCAGGGGCTGGCACCGGTTG
AACCGTCTATCCGCCCTTAGCA
>GBMA4329-13_Myotis_sodalis
TTTCTTTATAGTTATACCTATTATAATCGGGGGTTTTGGAAATTGGCTGGTGCCTTTAAT
AATTGGCGCCCCTGATATAGCCTTTCCTCGAATAAATAACATAAGCTTTTGACTACTCCC
CCCATCCTTTCTACTGCTGCTAGCTTCGTCTATAGTTGAAGCAGGAGCAGGCACCGGTTG
AACAGTATATCCTCCTCTAGCG
>GBMA3629-12_Myotis_sp_MIBZPL01211
TTTCTTCATAGTAATACCTATTATAATCGGAGGCTTTGGGAATTGACTAGTGCCCCTGAT
AATTGGCGCTCCTGATATAGCCTTCCCCCGGATAAATAATATAAGTTTCTGACTACTTCC
CCCATCTTTCTTATTACTACTGGCCTCGTCTATAGTTGAAGCAGGGGCAGGAACTGGTTG
AACAGTTTATCCCCCTCTAGCA
>GBMA3621-12_Myotis_sp_MIBZPL01230
CTTCTTTATAGTTATACCTATTATAATCGGAGGTTTTGGAAATTGACTAGTACCTTTAAT
AATTGGAGCCCCTGATATAGCCTTCCCTCGAATGAATAATATAAGTTTTTGACTTCTCCC
TCCATCTTTCCTATTACTATTAGCCTCATCAATAGTAGAGGCAGGAGCAGGAACTGGTTG
AACAGTTTATCCCCCTTTGGCA
>ABBM003-05_Myotis_taiwanensis
TTTCTTCATAGTCATACCTATCATAATCGGAGGCTTCGGAAATTGACTAGTGCCTTTAAT
AATTGGGGCCCCCGATATAGCTTTCCCTCGAATGAATAATATGAGTTTCTGACTTCTTCC
TCCCTCTTTTTTATTACTGCTAGCTTCGTCCATAGTTGAAGCAGGAGCCGGTACCGGTTG
GACAGTCTATCCGCCCTTAGCA
>GBMA4326-13_Myotis_thysanodes
TTTCTTCATAGTCATACCTATTATAATTGGGGGGTTCGGAAATTGATTGGTACCCTTGAT
AATTGGCGCCCCTGATATAGCCTTTCCTCGAATAAACAACATAAGCTTTTGACTACTCCC
CCCATCTTTTCTATTATTGCTAGCCTCATCTATAGTTGAAGCAGGAGCAGGCACTGGTTG
GACAGTATACCCCCCTCTAGCG
>BCBN433-05_Myotis_velifer
TTTCTTTATAGTTATGCCAATTATAATCGGAGGTTTCGGAAACTGACTAGTGCCCTTAAT
AATTGGTGCTCCTGATATGGCTTTCCCTCGAATAAACAACATAAGCTTTTGACTACTTCC
TCCTTCCTTTCTACTACTGCTTGCCTCATCTATAGTTGAAGCAGGAGCAGGTACTGGTTG
AACAGTATACCCACCTCTAGCA
>GBMA4320-13_Myotis_volans
TTTCTTCATGGTTATACCTATTATAATTGGGGGTTTCGGAAATTGGCTAGTGCCTTTAAT
AATCGGCGCCCCTGACATGGCCTTTCCTCGAATAAATAATATAAGCTTTTGACTACTCCC
CCCATCTTTTCTATTGCTGCTGGCTTCATCTATAGTTGAAGCAGGAGCAGGTACCGGTTG
GACAGTATATCCTCCTCTAGCA
>GBMA4315-13_Myotis_yumanensis
TTTCTTTATAGTTATGCCAATTATAATCGGAGGTTTCGGAAACTGACTAGTGCCCTTAAT
AATTGGTGCTCCTGATATGGCTTTCCCTCGAATAAACAACATAAGCTTTTGGCTACTTCC
TCCTTCCTTTCTACTACTGCTTGCCTCATCTATAGTTGAAGCAGGAGCAGGTACTGGTTG
AACAGTATACCCACCTCTAGCA
>ABRAF099-06_Nanonycteris_veldkampii
TTTCTTCATAGTGATGCCAATTATGATTGGCGGTTTCGGAAATTGACTTATCCCACTAAT
AATTGGGGCCCCTGATATAGCATTTCCCCGAATAAACAATATGAGCTTCTGACTCCTGCC
CCCATCATTCCTACTACTACTCGCATCCTCGACAGTAGAAGCCGGAGCTGGAACAGGATG
AACAGTTTATCCACCTCTAGCC
>BCBN240-05_Natalus_stramineus
CTTCTTCATAGTTATACCTATTATGATCGGAGGATTCGGAAACTGATTAGTTCCCCTAAT
AATTGGTGCGCCAGACATAGCATTCCCTCGAATAAATAACATAAGCTTCTGATTACTTCC
CCCCTCTTTCCTACTCCTATTAGCTTCCTCTATAGTAGAAGCAGGTGCCGGAACTGGGTG
AACAGTTTATCCCCCTCTAGCT
>ABGYG715-08_Natalus_tumidirostris
TTTCTTCATAGTCATGCCTATTATGATTGGAGGATTTGGAAACTGATTAGTTCCCCTGAT
AATTGGTGCGCCAGACATAGCATTCCCTCGAATAAATAATATAAGCTTCTGATTACTTCC
TCCCTCTTTCCTACTCCTATTAGCTTCCTCTATAGTAGAAGCAGGAGCCGGAACTGGGTG
AACAGTCTATCCCCCTCTAGCT
>GBMA5511-13_Neoromicia_capensis
TTTCTTTATAGTAATACCTATTGTTATTGGAGGATTTGGAAATTGACTTGTCCCCTTAAT
AATTGGAGCCCCTGATATGGCATTTCCCCGAATAAACAACATAAGCTTCTGGCTCCTTCC
TCCTTCTTTTTTATTACTTCTAGCATCATCTATAGTAGAAGCAGGAGCAGGAACAGGATG
AACAGTCTATCCCCCTCTAGCA
>GBMA5508-13_Neoromicia_nanus
TTTCTTTATAGTTATACCTATTGTTATTGGAGGTTTCGGGAACTGACTCGTCCCCTTAAT
AATTGGAGCCCCAGATATAGCATTTCCCCGAATAAACAATATAAGCTTTTGACTTCTTCC
ACCCTCTTTTTTACTACTTTTAGCATCATCTATAGTAGAAGCAGGGGCAGGTACAGGCTG
AACAGTCTATCCCCCTTTAGCA
>GBMA5506-13_Neoromicia_tenuipinnis
TTTTTTTATAGTCATACCTATTGTAATTGGTGGTTTCGGTAATTGACTTGTTCCTTTAAT
AATTGGAGCCCCTGATATAGCATTCCCTCGAATGAATAATATAAGTTTCTGACTTCTTCC
TCCTTCTTTCTTATTACTCCTAGCATCATCTATAGTAGAAGCAGGAGCAGGCACAGGCTG
AACAGTCTATCCACCCCTAGCA
>ABMXC659-07_Noctilio_leporinus
TTTCTTTATAGTAATACCTATTATAATCGGAGGGTTTGGCAATTGATTAGTTCCATTAAT
AATTGGGGCACCAGACATGGCCTTCCCTCGAATAAATAATATAAGCTTTTGACTACTCCC
CCCATCTTTCCTATTACTACTAGCCTCCTCAATAGTTGAAGCTGGGGCAGGGACCGGATG
AACCGTCTACCCTCCTTTAGCA
>BM272-03_Nyctalus_JLE_sp_A
TTTCTTTATAGTCATACCAATTATAATTGGGGGCTTTGGGAACTGACTTGTTCCATTAAT
GATTGGAGCCCCAGATATAGCCTTCCCCCGTATAAATAATATAAGTTTCTGACTACTCCC
CCCGTCTTTTCTATTACTATTAGCGTCTTCTATAGTAGAGGCAGGAGCAGGTACAGGCTG
AACAGTTTATCCTCCTTTAGCG
>GBMA3514-12_Nyctalus_leisleri
CTTTTTCATAGTAATGCCTATTATAATTGGAGGATTTGGAAATTGACTTGTCCCCTTAAT
AATTGGGGCCCCTGATATAGCATTTCCTCGCATAAATAATATAAGCTTCTGACTTCTTCC
TCCCTCCTTTTTACTACTGCTAGCATCCTCCATAGTAGAAGCAGGAGCAGGCACAGGCTG
AACAGTATATCCTCCCCTAGCA
>ABBWP096-06_Nyctalus_noctula
CTTCTTTATAGTCATGCCTATTATAATTGGGGGCTTTGGAAATTGACTTGTTCCCCTAAT
AATCGGGGCCCCTGACATAGCATTCCCTCGTATAAATAATATGAGTTTCTGACTTCTTCC
CCCCTCTTTTTTATTACTTCTAGCATCCTCTATAGTAGAAGCAGGGGCAGGTACCGGCTG
AACAGTGTACCCCCCCTTAGCA
>ABCDC334-07_Nycteris_hispida
CTTCTTCATGGTCATACCTATTATGATTGGGGGCTTCGGAAACTGACTAGTACCTTTAAT
AATTGGTGCTCCTGACATGGCTTTCCCTCGAATAAACAATATAAGCTTCTGACTACTCCC
CCCCTCCTTTCTACTACTTATAGCATCCTCCACTATCGAAGCAGGAGCTGGTACAGGCTG
GACAGTATACCCTCCCCTAGCA
>ABCDC354-07_Nycteris_thebaica
CTTCTTCATGGTCATGCCTATTATGATTGGGGGCTTCGGAAACTGACTAGTACCTTTAAT
AATTGGTGCTCCTGACATGGCTTTCCCTCGAATAAACAATATAAGCTTCTGACTACTCCC
CCCTTCCTTTCTACTACTTATAGCATCCTCCACTATCGAAGCAGGAGCTGGTACAGGCTG
AACAGTATACCCTCCCCTAGCA
>ABRSS046-06_Nycteris_tragata
TTTTTTCATAGTAATACCCATTATAATCGGGGGCTTTGGAAACTGACTTGTGCCATTAAT
GATTGGAGCACCTGATATGGCTTTCCCCCGAATAAATAATATAAGTTTCTGACTACTCCC
TCCTTCATTTTTATTACTCCTAGCATCTTCCATAGTTGAAGCCGGCGTTGGAACAGGATG
AACAGTATATCCGCCACTAGCA
>GBMA4312-13_Nycticeius_humeralis
CTTTTTCATGGTTATACCAATTATAATTGGGGGTTTTGGAAACTGATTGGTGCCTTTAAT
AATTGGGGCTCCTGATATGGCATTTCCCCGAATAAATAATATAAGCTTTTGACTGCTCCC
TCCATCTTTTTTATTACTTTTAGCATCATCCATAGTAGAAGCTGGAGCCGGCACTGGGTG
AACCGTATATCCCCCCTTAGCA
>ABMXC296-06_Nyctinomops_laticaudatus
TTTCTTCATAGTTATACCAATCATAATTGGAGGATTTGGAAATTGATTAGTCCCTTTAAT
AATTGGTGCTCCAGATATAGCTTTCCCACGAATAAACAACATAAGTTTTTGACTTCTTCC
CCCATCATTCCTCTTACTACTAGCCTCTTCTATGGTAGAAGCTGGTGCAGGAACTGGCTG
AACAGTCTATCCTCCCCTAGCA
>BCBNT290-06_Nyctinomops_macrotis
TTTCTTCATAGTTATACCAATTATAATTGGAGGATTTGGAAATTGATTAGTCCCTTTGAT
AATTGGTGCTCCTGACATGGCTTTCCCACGAATAAATAACATAAGTTTCTGGCTTCTTCC
CCCATCATTCCTTCTACTACTAGCTTCATCTATAGTTGAAGCCGGCGCAGGAACTGGATG
AACAGTCTATCCTCCCCTGGCA
>ABCDC004-07_Otomops_martiensseni
TTTCTTTATAGTAATACCCATCATAATTGGAGGATTTGGCAACTGACTAGTTCCCCTAAT
AATTGGTGCCCCTGATATAGCCTTCCCACGAATAAATAATATAAGCTTCTGACTACTTCC
CCCATCATTCTTACTACTACTAGCCTCTTCCATAGTTGAAGCAGGAGCAGGAACCGGCTG
AACAGTCTATCCTCCTCTAGCT
>ABBWP230-07_Otonycteris_hemprichii
CTTCTTTATAGTAATGCCAATTATAATCGGAGGCTTTGGAAACTGATTAGTACCTCTAAT
AATTGGCGCCCCCGATATGGCTTTTCCCCGAATAAATAACATAAGCTTTTGACTATTACC
CCCGTCCTTCCTTTTGCTTCTGGCCTCATCTATAGTAGAAGCCGGCGCAGGTACTGGGTG
AACAGTATACCCCCCACTAGCA
>GBMA4397-13_Parastrellus_hesperus
TTTTTTTATAGTTATACCTATTATAATCGGGGGCTTTGGAAACTGATTAGTGCCATTAAT
AATTGGAGCACCCGACATAGCTTTCCCTCGAATGAATAATATAAGCTTTTGACTATTACC
CCCATCCTTCCTCTTACTTCTAGCATCCTCTATAGTAGAAGCAGGAGCAGGCACTGGTTG
AACAGTCTATCCCCCTTTAGCA
>ABRSS250-06_Penthetor_lucasi
TTTCTTTATAGTAATACCTATTATGATCGGGGGATTTGGTAACTGACTAATCCCGCTGAT
GATCGGAGCCCCAGACATAGCATTCCCTCGTATAAACAACATGAGCTTCTGACTTTTACC
GCCATCATTCCTACTTCTATTAGCATCATCCACAGTAGAGGCTGGAGCTGGAACAGGATG
AACGGTCTACCCCCCACTAGCC
>BCBN332-05_Peropteryx_kappleri
TTTCTTTATAGTAATACCTATTATGATCGGCGGCTTCGGGAATTGACTCGTGCCCTTAAT
AATTGGAGCCCCTGATATGGCTTTCCCCCGGATAAATAACATAAGCTTCTGATTACTCCC
CCCATCATTTCTTCTTCTACTTGCCTCCTCTATAGTCGAAGCCGGCGCAGGTACCGGATG
AACTGTTTACCCCCCATTAGCT
>ABRSS198-06_Philetor_brachypterus
TTTTTTTATAGTAATGCCTATTATAATTGGGGGTTTCGGAAACTGACTTGTTCCTTTAAT
AATTGGAGCCCCTGATATAGCATTTCCCCGAATAAATAATATAAGCTTTTGACTCCTACC
CCCCTCTTTCTTGTTACTATTAGCATCATCCATAGTAGAAGCTGGAGCTGGCACAGGTTG
AACAGTATATCCTCCCTTAGCA
>BM092-03_Phoniscus_jagorii
TTTCTTTATAGTTATACCCATTATAATCGGAGGGTTCGGAAATTGACTAGTACCACTAAT
AATCGGGGCACCCGATATGGCTTTTCCACGAATAAACAACATAAGCTTCTGACTTCTTCC
CCCCTCTTTCTTACTACTTTTAGCCTCATCTATAGTCGAAGCAGGAGTTGGTACAGGTTG
AACAGTATACCCTCCTTTGGCA
>ABSMS349-06_Phylloderma_stenops
CTTCTTTATAGTAATACCTATTATGATCGGAGGCTTCGGCAACTGATTAGTTCCCCTAAT
GGTAGGAGCTCCCGATATAGCTTTCCCTCGAATAAACAACATGAGCTTCTGGCTTTTACC
CCCCTCTTTCCTATTATTATTAGCCTCCTCTACAGTTGAAACTGGAGTCGGCACAGGCTG
AACAGTATACCCTCCATTAGCA
>ABGYD621-06_Phyllostomus_discolor
TTTCTTCATAGTAATGCCTATCATAATTGGGGGGTTCGGCAACTGACTAGTCCCTCTAAT
AATTGGCGCTCCCGACATAGCATTCCCCCGAATAAACAATATAAGCTTTTGACTCCTACC
TCCTTCTTTCCTACTACTGTTAGCTTCATCTACAGTCGAAGCGGGGGTTGGCACTGGTTG
AACAGTTTATCCGCCACTAGCA
>BCBN736-05_Phyllostomus_elongatus
TTTCTTTATAGTAATACCTATTATAATTGGAGGCTTTGGTAACTGACTAGTTCCTCTAAT
AATCGGAGCCCCCGACATAGCATTCCCTCGAATAAACAATATAAGCTTCTGGCTCCTACC
CCCCTCTTTTCTGTTGCTATTAGCTTCATCTACGGTTGAAGCTGGGGTTGGTACCGGTTG
AACAGTTTATCCGCCACTAGCA
>BCBNT810-06_Phyllostomus_hastatus
TTTCTTTATAGTGATGCCCATCATAATTGGAGGGTTTGGCAACTGACTAGTCCCTCTAAT
AATTGGAGCCCCTGATATGGCATTCCCTCGAATGAACAACATGAGCTTCTGACTCCTGCC
CCCCTCTTTCTTACTATTATTAGCCTCCTCCACTGTTGAAGCTGGAGTTGGCACTGGTTG
AACAGTTTACCCACCACTAGCT
>BCBNT817-06_Phyllostomus_latifolius
TTTCTTTATAGTAATACCCATTATAATCGGAGGGTTTGGTAACTGACTAGTTCCACTAAT
AATTGGAGCACCTGACATGGCATTCCCTCGAATAAACAATATAAGCTTTTGACTTCTGCC
TCCTTCCTTCCTGTTACTATTGGCCTCATCCACAGTCGAGGCTGGAGTCGGCACTGGCTG
AACGGTTTATCCCCCATTAGCA
>ABRVN050-06_Pipistrellus_abramus
TTTTTTTATGGTAATACCCATCATAATCGGGGGCTTCGGAAATTGACTTGTCCCGCTAAT
AATTGGGGCCCCTGATATAGCATTCCCTCGTATGAATAATATAAGTTTTTGACTTCTTCC
CCCTTCCTTTCTTCTGCTTTTAGCATCCTCTATAGTAGAAGCAGGTGCAGGAACAGGCTG
AACAGTCTACCCCCCTCTAGCA
>ABRAF071-06_Pipistrellus_eisentrauti
TTTCTTTATAGTTATACCCATTATAATTGGTGGTTTTGGAAACTGGCTTGTTCCGCTAAT
AATTGGGGCCCCTGATATAGCATTTCCCCGAATGAATAATATGAGTTTTTGACTCCTACC
CCCCTCTTTCCTATTACTTCTAGAATCGTCTATAGTGGAGGCAGGAGCAGGCACCGGTTG
GACAGTATATCCCCCTTTAGCA
>ABRLA040-06_Pipistrellus_javanicus
TTTCTTTATAGTAATACCTATTATAATTGGGGGCTTTGGAAACTGGCTTGTCCCATTGAT
AATTGGAGCCCCCGATATAGCATTTCCTCGTATAAATAATATGAGTTTTTGACTCCTCCC
CCCTTCTTTTCTCCTACTCCTAGCATCATCTATAGTAGAAGCGGGCGCAGGGACGGGTTG
AACAGTATATCCTCCTTTAGCA
>SKBPA344-07_Pipistrellus_kuhlii
TTTCTTTATAGTTATGCCTATTATGATTGGGGGTTTTGGAAACTGACTTGTTCCACTAAT
AATTGGGGCGCCTGATATAGCATTCCCCCGAATAAATAACATAAGTTTCTGACTCCTGCC
CCCCTCTTTTCTTCTACTTCTGGCATCATCCACAGTTGAAGCAGGGGCAGGTACGGGCTG
AACAGTCTATCCTCCTTTAGCA
>ABRAF086-06_Pipistrellus_nanulus
TTTTTTCATAGTAATGCCCATTATAATTGGAGGGTTTGGGAATTGACTTGTTCCCTTGAT
AATCGGAGCCCCTGATATAGCGTTCCCTCGAATAAATAATATAAGCTTTTGACTCCTGCC
TCCTTCTTTTCTATTACTACTGGCATCATCTATAGTTGAAGCAGGAGCAGGTACGGGCTG
AACCGTGTACCCTCCCCTAGCA
>ABRAF088-06_Pipistrellus_nanus
TTTCTTTATAGTTATACCTATTGTTATTGGAGGTTTCGGGAACTGACTCGTCCCCTTAAT
AATTGGGGCCCCAGATATAGCATTTCCTCGAATAAATAATATAAGCTTTTGACTCCTTCC
GCCCTCTTTTTTACTACTTTTAGCATCATCTATAGTAGAAGCAGGAGCAGGTACAGGCTG
AACAGTCTACCCCCCTTTAGCA
>ABMEE166-09_Pipistrellus_nathusii
TTTTTTTATAGTTATACCCATTATAATTGGAGGCTTTGGAAATTGATTAGTCCCATTAAT
AATTGGAGCCCCTGATATGGCATTCCCTCGTATAAATAACATAAGCTTTTGACTCCTTCC
TCCTTCCTTTTTACTACTCCTGGCATCATCTATAGTAGAAGCAGGAGCAGGCACAGGTTG
GACAGTTTATCCCCCTTTAGCC
>ABRVN203-06_Pipistrellus_paterculus
TTTCTTTATAGTAATGCCTATTATAATTGGAGGCTTTGGAAATTGACTTGTTCCACTAAT
AATTGGAGCCCCCGATATAGCATTTCCTCGCATGAATAACATAAGTTTCTGACTCCTACC
TCCTTCCTTCCTTCTACTTTTAGCATCATCTATAGTAGAGGCAGGTGCGGGAACGGGTTG
GACAGTATACCCGCCTTTAGCG
>SKBPA368-07_Pipistrellus_pipistrellus
TTTTTTCATAGTAATGCCTATTATGATTGGAGGATTTGGAAACTGACTAGTTCCACTAAT
AATTGGAGCCCCTGACATGGCATTTCCTCGTATAAATAATATAAGCTTCTGACTCCTACC
TCCTTCTTTTCTACTACTACTAGCCTCGTCTATAGTAGAAGCGGGAGCGGGTACAGGATG
AACAGTCTACCCCCCTCTAGCA
>SKBPA055-06_Pipistrellus_pygmaeus
TTTTTTTATAGTAATGCCTATTATAATCGGGGGCTTTGGAAACTGACTGGTTCCACTTAT
GATCGGAGCCCCCGACATGGCCTTTCCTCGTATAAATAATATGAGTTTCTGACTTCTGCC
CCCTTCTTTTCTACTACTACTAGCCTCATCTATAGTGGAAGCGGGAGCGGGTACGGGCTG
AACAGTCTATCCCCCTCTAGCA
>ABBWP065-06_Pipistrellus_pygmaeus_cyprius
TTTTTTTATAGTGATGCCTATTATAATTGGGGGCTTTGGAAACTGACTGGTCCCACTTAT
GATCGGAGCCCCCGACATGGCCTTTCCTCGTATAAATAATATGAGTTTCTGACTTCTGCC
CCCTTCTTTTCTACTACTGCTAGCCTCATCTATAGTGGAAGCGGGGGCGGGTACAGGCTG
AACAGTCTACCCCCCTCTAGCA
>GBMA3597-12_Pipistrellus_sp_MIBZPL01239
TTTTTTCATAGTAATGCCTATTATGATTGGAGGATTTGGAAACTGACTAGTTCCACTAAT
AATTGGAGCCCCTGACATGGCATTTCCTCGTATAAATAATATAAGTTTCTGACTCCTACC
TCCTTCTTTTCTACTACTACTAGCCTCATCTATAGTAGAAGCGGGAGCGGGTACAGGCTG
AACAGTCTACCCCCCTCTAGCA
>GBMA3604-12_Pipistrellus_sp_MIBZPL03815
TTTTTTTATAGTAATGCCTATTATAATCGGGGGCTTTGGAAACTGACTGGTTCCACTTAT
GATCGGAGCCCCCGACATGGCCTTTCCTCGTATAAATAATATGAGTTTCTGACTTCTGCC
CCCTTCTTTTCTACTACTACTAGCCTCATCTATAGTGGAAGCGGGAGCGGGTACGGGCTG
AACAGTCTATCCCCCTCTAGCA
>GBMA4413-13_Pipistrellus_subflavus
TTTCTTTATAGTAATGCCCATTATAATTGGGGGCTTCGGGAACTGATTGGTCCCCCTAAT
AATTGGTGCACCCGACATGGCTTTCCCACGAATAAATAACATAAGCTTCTGATTACTCCC
CCCATCCTTTCTTTTACTCCTAGCATCATCTATAGTAGAAGCAGGGGCAGGAACTGGATG
AACAGTCTATCCTCCTCTAGCA
>ABBM395-05_Pipistrellus_tenuis
TTTCTTTATAGTAATACCCATTATGATCGGAGGCTTTGGTAACTGACTTGTCCCACTAAT
AATCGGAGCTCCTGACATAGCATTTCCTCGCATGAATAATATAAGTTTTTGACTCCTCCC
CCCTTCTTTCCTTCTGCTCTTGGCATCATCCATGGTAGAAGCGGGCGCGGGAACAGGCTG
GACGGTCTACCCGCCTCTGGCA
>BCBNC126-06_Platyrrhinus_aurarius
CTTCTTCATAGTAATGCCTATTATAATCGGAGGTTTCGGTAACTGATTAGTACCCCTAAT
GATCGGCGCACCTGACATAGCATTCCCTCGAATAAATAATATGAGCTTCTGACTACTCCC
ACCCTCTTTCCTACTCCTACTAGCCTCCTCTACAGTTGAAGCAGGGGTAGGCACTGGTTG
AACCGTATACCCCCCTCTAGCA
>BCBNT506-06_Platyrrhinus_lineatus
CTTCTTCATAGTTATGCCCATCATAATTGGAGGTTTCGGTAACTGATTAGTACCACTAAT
AATTGGTGCACCTGACATAGCATTCCCTCGAATAAATAACATAAGCTTCTGACTACTCCC
ACCTTCTTTCCTACTCCTACTTGCCTCCTCTACAGTTGAAGCAGGAGTAGGTACTGGCTG
AACCGTATACCCCCCTCTAGCA
>GBMA3490-12_Plecotus_auritus
TTTCTTTATGGTAATACCTATCATAATCGGAGGCTTCGGGAACTGATTGGTGCCACTAAT
AATTGGAGCCCCTGATATAGCTTTTCCCCGAATAAATAACATAAGCTTCTGACTGCTTCC
CCCATCTTTTCTACTACTTTTAGCTTCGTCTGCAGTAGAGGCTGGAGCAGGTACCGGTTG
AACAGTCTATCCTCCTTTAGCG
>ABBWP266-07_Plecotus_austriacus
CTTTTTCATAGTTATACCTATTATGATTGGGGGCTTTGGAAATTGACTAATCCCACTAAT
AATTGGGGCTCCTGATATAGCTTTTCCTCGAATAAATAATATGAGCTTCTGATTACTTCC
TCCCTCTTTTCTATTACTCTTAGCTTCATCTGCGGTAGAAGCTGGAGCTGGAACTGGCTG
AACAGTTTATCCTCCTCTGGCG
>ABBWP318-07_Plecotus_christii
CTTTTTTATGGTCATGCCCATTATAATTGGAGGTTTCGGGAATTGATTGGTCCCACTGAT
AATTGGGGCTCCTGATATAGCCTTCCCCCGAATAAATAATATAAGCTTCTGATTACTTCC
TCCCTCTTTTCTACTACTCTTGGCTTCATCCACAGTAGAAGCCGGGGCTGGTACCGGCTG
AACAGTCTACCCCCCTCTGGCA
>ABBWP177-06_Plecotus_kolombatovici
CTTCTTTATAGTTATACCTATTATAATTGGAGGTTTTGGAAATTGATTAGTTCCACTAAT
AATTGGGGCTCCTGATATAGCCTTTCCTCGAATAAATAATATAAGCTTCTGATTGCTTCC
TCCCTCTTTTCTATTACTCTTGGCCTCATCCGCAGTAGAAGCTGGAGCTGGTACTGGCTG
AACAGTCTACCCTCCTCTAGCA
>SKBPA610-11_Plecotus_kozlovi
TTTCTTTATAGTAATACCTATTATGATTGGAGGCTTTGGAAACTGACTAGTACCGCTGAT
GATTGGAGCCCCTGATATGGCTTTTCCTCGAATAAATAACATAAGCTTCTGACTGCTTCC
TCCTTCTTTTCTACTACTCTTGGCCTCATCTGCAGTAGAAGCTGGGGCGGGTACCGGCTG
AACAGTCTATCCCCCCTTAGCA
>GBMA3590-12_Plecotus_macrobullaris
TTTCTTTATAGTAATACCTATTATGATCGGAGGCTTTGGGAACTGACTGGTCCCTCTAAT
AATCGGAGCCCCCGATATAGCTTTTCCTCGAATAAATAATATAAGTTTCTGACTGCTCCC
TCCTTCTTTCCTACTACTTCTAGCTTCATCTGCGGTAGAAGCTGGAGCAGGCACCGGCTG
AACGGTTTATCCTCCCCTAGCA
>ABBWP041-06_Plecotus_macrobullaris_alpinus
TTTCTTTATAGTAATACCTATTATGATCGGAGGCTTTGGGAACTGACTGGTCCCTCTAAT
AATCGGAGCCCCCGATATAGCTTTTCCTCGAATAAATAATATAAGTTTCTGACTGCTCCC
TCCTTCTTTCCTACTACTTCTAGCTTCATCTGCGGTAGAAGCTGGAGCAGGCACCGGCTG
AACGGTTTATCCTCCCCTAGCA
>SKBPA258-07_Plecotus_ognevi
TTTCTTTATAGTAATGCCTATTATGATTGGAGGCTTTGGAAACTGACTAGTACCACTAAT
GATTGGAGCCCCTGATATAGCTTTTCCTCGAATAAATAACATAAGCTTCTGACTACTCCC
TCCTTCCTTTCTGCTACTCTTGGCCTCATCTGCAGTAGAAGCTGGGGCGGGTACCGGCTG
AACAGTCTATCCCCCTTTAGCA
>GBMA4388-13_Plecotus_rafinesquii
TTTCTTCATAGTCATGCCTATTATAATTGGGGGGTTCGGAAATTGATTGATCCCACTAAT
AATTGGGGCTCCTGATATAGCCTTTCCCCGAATAAACAACATAAGCTTTTGACTCCTCCC
TCCCTCCTTTTTACTACTCTTAGCTTCCTCCACAGTAGAGGCCGGAGCAGGCACAGGGTG
AACAGTCTATCCACCCTTAGCG
>GBMA3588-12_Plecotus_sardus
TTTCTTTATGGTGATGCCTATTATAATCGGAGGCTTCGGAAACTGACTAGTGCCACTAAT
AATCGGGGCCCCTGATATGGCTTTTCCCCGAATAAATAATATAAGCTTCTGACTGCTTCC
TCCCTCTTTCCTGTTACTTTTAGCTTCATCTGCAGTAGAGGCCGGAGCAGGTACCGGTTG
AACAGTTTATCCCCCTTTGGCT
>GBMA3483-12_Plecotus_sp_MIBZPL00262
TTTCTTTATAGTAATACCTATTATGATCGGAGGCTTTGGGAACTGACTGGTCCCTCTAAT
AATCGGAGCCCCCGATATAGCTTTTCCTCGAATAAATAATATAAGTTTCTGACTGCTCCC
TCCTTCTTTCCTACTACTTCTAGCTTCATCTGCGGTAGAAGCTGGAGCAGGCACCGGCTG
AACGGTTTATCCTCCCCTAGCA
>GBMA3587-12_Plecotus_sp_MIBZPL00265
TTTCTTTATGGTAATGCCTATCATAATCGGAGGCTTCGGGAACTGGTTAGTGCCACTGAT
AATTGGAGCCCCTGACATAGCTTTTCCCCGAATAAATAACATAAGCTTCTGACTGCTTCC
CCCATCTTTTCTACTACTTTTAGCTTCGTCTGCAGTAGAGGCTGGGGCAGGTACCGGTTG
AACAGTCTACCCTCCTTTAGCG
>ABBWP163-06_Plecotus_teneriffae_gaisleri
CTTCTTTATAGTTATACCTATTATAATTGGGGGCTTTGGAAATTGATTAATTCCACTAAT
AATTGGGGCTCCTGATATAGCTTTTCCTCGAATAAATAATATAAGCTTCTGATTACTTCC
TCCCTCTTTTCTATTACTCCTGGCCTCGTCCGCAGTAGAAGCTGGGGCTGGTACTGGCTG
AACAGTCTACCCCCCTCTAGCA
>ABRMM107-07_Promops_centralis
TTTCTTTATAGTAATACCTATTATAATTGGAGGCTTCGGAAACTGATTAGTCCCTCTAAT
AATCGGTGCTCCCGACATAGCTTTCCCACGAATAAATAATATAAGCTTCTGACTACTTCC
CCCTTCTTTCCTATTATTACTAGCTTCCTCTATAGTTGAAGCTGGGGCCGGTACCGGTTG
AACAGTATACCCTCCCCTAGCT
>BCBN078-05_Pteronotus_davyi
TTTCTTCATGGTTATACCAATTATAATTGGAGGTTTCGGTAATTGACTAGTGCCTCTGAT
AATTGGAGCCCCTGATATAGCATTCCCACGAATAAACAACATGAGCTTTTGACTTCTCCC
ACCTTCTTTCCTACTTCTATTAGCCTCCTCAATGGTTGAAGCCGGAGCAGGCACAGGCTG
AACTGTTTATCCACCATTAGCA
>BCBN648-05_Pteronotus_gymnonotus
TTTCTTCATAGTCATACCAATTATAATTGGAGGCTTCGGTAATTGACTAGTACCTCTGAT
GATTGGAGCCCCTGACATAGCATTTCCACGAATAAACAACATGAGCTTTTGACTTCTCCC
ACCCTCTTTTCTACTTCTATTAGCCTCCTCAATGGTTGAGGCCGGAGCGGGCACAGGCTG
AACTGTTTATCCACCATTAGCA
>ABGYA233-06_Pteronotus_parnellii
TTTCTTCATAGTTATGCCAATCATAATTGGAGGATTTGGTAATTGACTAGTACCTCTAAT
AATTGGTGCTCCTGATATAGCATTCCCACGAATAAACAACATGAGTTTTTGACTCCTACC
ACCATCCTTTCTTCTATTACTAGCCTCCTCAATAGTTGAAGCCGGGGCAGGTACCGGCTG
AACTGTCTACCCTCCACTGGCG
>ABRVN684-06_Rhinolophus_affinis
TTTCTTTATAGTAATGCCAATCATAATCGGAGGCTTTGGTAACTGACTGGTCCCCCTAAT
AATTGGCGCACCAGACATAGCATTCCCACGTATAAACAACATAAGCTTCTGACTCCTACC
CCCTTCCTTCTTACTCCTATTGGCTTCTTCTATGGTTGAAGCTGGTGCCGGGACCGGTTG
AACCGTCTATCCTCCTCTAGCA
>ABBWP069-06_Rhinolophus_blasii
CTTCTTCATAGTAATACCCATTATGATCGGAGGCTTTGGCAACTGACTAGTCCCTCTAAT
AATCGGCGCTCCAGACATGGCATTCCCACGTATAAACAACATAAGCTTTTGACTCCTGCC
CCCCTCCTTCCTACTCCTATTAGCCTCATCTATAGTCGAAGCTGGTGCCGGAACCGGCTG
AACCGTCTACCCCCCTCTAGCA
>SKMZM1076-12_Rhinolophus_bocharicus
TTTCTTTATAGTAATACCTATTATGATTGGAGGCTTTGGCAACTGACTAGTCCCTCTAAT
AATTGGTGCTCCAGACATGGCATTCCCACGTATAAACAACATAAGCTTTTGACTCCTGCC
CCCTTCCTTCCTACTTCTATTGGCATCATCCATAGTTGAGGCTGGTGCCGGAACCGGCTG
AACTGTTTATCCTCCTCTAGCG
>ABRSS064-06_Rhinolophus_borneensis
CTTCTTTATGGTAATACCAATCATAATTGGAGGTTTTGGTAATTGACTAGTTCCCTTAAT
AATTGGTGCCCCAGACATAGCGTTCCCACGTATAAATAATATGAGCTTCTGACTCCTACC
CCCTTCATTCCTACTACTACTAGCCTCCTCTATAGTTGAAGCAGGCGCCGGAACCGGCTG
AACCGTTTACCCCCCTCTAGCA
>ABBSI200-10_Rhinolophus_chaseni
CTTTTTCATGGTTATACCAATTATAATTGGGGGTTTTGGCAATTGGCTAGTTCCTCTAAT
AATTGGCGCACCAGACATGGCATTCCCGCGTATAAACAACATGAGCTTCTGACTACTGCC
CCCTTCATTCCTACTCTTACTAGCCTCTTCCATAGTTGAAGCAGGTGCCGGGACTGGCTG
AACCGTCTACCCTCCTCTAGCA
>ABBWP251-07_Rhinolophus_clivosus
TTTCTTTATAGTCATGCCCATTATGATTGGGGGCTTTGGCAACTGACTGGTTCCTCTAAT
AATTGGTGCTCCAGACATAGCGTTCCCACGTATAAACAACATAAGCTTTTGACTGCTACC
CCCTTCCTTCCTGCTTCTACTGGCATCATCTATAGTCGAGGCTGGCGCTGGAACCGGCTG
GACTGTTTACCCCCCTCTAGCA
>ABBM228-05_Rhinolophus_coelophyllus
TTTCTTTATAGTAATACCAATCATGATTGGGGGCTTTGGTAACTGACTGGTCCCTCTTAT
AATTGGCGCACCAGACATGGCATTCCCACGTATAAACAACATAAGCTTCTGACTCCTACC
CCCCTCCTTCCTTCTTCTACTGGCCTCTTCCATGGTTGAAGCTGGTGCCGGGACCGGTTG
AACCGTCTACCCCCCTCTAGCA
>BM497-04_Rhinolophus_creaghi
TTTCTTCATAGTAATGCCAATCATGATTGGGGGCTTTGGCAACTGACTGGTCCCCCTAAT
AATTGGCGCACCAGACATAGCATTCCCACGTATAAACAACATAAGCTTCTGACTCCTACC
CCCCTCCTTCCTTCTCCTACTGGCCTCTTCTATAGTTGAAGCTGGTGCCGGAACCGGTTG
GACCGTTTACCCTCCTCTAGCA
>SKBPA595-11_Rhinolophus_euryale
TTTCTTCATAGTAATGCCCATTATGATTGGAGGCTTTGGCAACTGACTAGTCCCTCTAAT
AATTGGTGCCCCAGATATAGCATTCCCACGTATAAACAACATAAGCTTCTGACTCCTGCC
CCCTTCCTTCCTACTCCTATTAGCTTCATCTATAGTTGAAGCTGGTGCCGGAACCGGCTG
AACCGTCTACCCCCCTCTAGCA
>GBMA3474-12_Rhinolophus_ferrumequinum
TTTCTTTATAGTAATGCCTATTATGATTGGAGGCTTTGGCAACTGACTAGTCCCTCTAAT
AATTGGTGCTCCAGACATGGCATTCCCACGTATGAACAACATAAGCTTTTGACTCCTGCC
CCCTTCCTTCCTACTTTTATTAGCATCATCAATAGTTGAGGCTGGCGCCGGAACCGGCTG
AACTGTTTACCCTCCTCTAGCG
>ABCDC326-07_Rhinolophus_hildebrandtii
TTTCTTTATAGTAATGCCTATTATGATTGGAGGTTTTGGCAACTGGCTGGTCCCTCTGAT
AATTGGTGCTCCAGACATGGCATTTCCACGTATAAACAACATAAGCTTCTGACTCCTGCC
CCCCTCCTTCCTACTTCTACTGGCATCATCCATAGTTGAGGCTGGCGCCGGAACCGGCTG
AACTGTCTACCCACCTCTAGCG
>SKBPA386-07_Rhinolophus_hipposideros
TTTCTTTATAGTGATGCCTATTATAATTGGAGGCTTTGGCAACTGACTGGTTCCCTTAAT
AATCGGTGCACCCGACATAGCATTCCCACGTATAAACAATATAAGCTTCTGACTCTTACC
CCCCTCCTTCCTACTTCTATTAGCCTCATCTATGGTCGAAGCTGGTGCTGGAACCGGCTG
AACTGTTTACCCCCCTTTAGCG
>ABRVN492-06_Rhinolophus_JLE_sp_B
CTTCTTTATAGTTATGCCAATCATAATTGGAGGCTTCGGAAACTGGCTAGTGCCCTTGAT
AATTGGTGCACCAGACATGGCATTCCCACGTATAAACAATATAAGCTTCTGACTGTTACC
CCCTTCCTTCCTACTTCTACTAGCCTCATCTATGGTTGAAGCTGGCGCCGGTACCGGCTG
AACTGTCTACCCCCCTCTAGCA
>BM501-04_Rhinolophus_lepidus
CTTCTTCATAGTAATACCAATCATAATTGGAGGTTTTGGTAACTGACTAGTTCCTCTAAT
AATTGGTGCACCAGACATAGCATTCCCACGTATAAATAACATGAGCTTTTGACTTTTACC
CCCTTCATTCTTACTCCTACTGGCCTCTTCTATAGTTGAAGCAGGTGCCGGAACTGGCTG
AACCGTCTATCCTCCTCTAGCA
>BM374-04_Rhinolophus_luctus
TTTCTTTATAGTCATGCCAATCATAATCGGAGGCTTCGGAAACTGATTAGTCCCATTAAT
GATTGGTGCACCGGACATAGCATTCCCACGTATAAACAACATAAGCTTCTGACTGTTGCC
CCCATCCTTCCTACTTCTATTAGCCTCATCTATGGTTGAAGCTGGCGCCGGTACCGGTTG
AACTGTTTACCCTCCTCTAGCA
>BM325-04_Rhinolophus_macrotis
CTTCTTTATGGTAATGCCAATCATGATTGGGGGTTTTGGTAATTGATTAGTTCCCCTAAT
AATTGGTGCACCAGACATAGCATTCCCACGTATAAACAACATGAGCTTCTGGCTCTTACC
TCCCTCATTCTTACTCCTACTAGCCTCTTCTATAGTTGAAGCAGGCGCCGGGACCGGCTG
AACCGTTTATCCCCCTCTAGCA
>ABRLA059-06_Rhinolophus_malayanus
CTTCTTTATGGTAATGCCAATCATGATCGGGGGCTTTGGCAATTGACTGGTCCCCCTGAT
AATTGGTGCACCGGACATGGCATTCCCACGTATAAACAACATGAGCTTCTGGCTCTTACC
TCCCTCATTTCTACTCCTGCTGGCCTCCTCTATAGTTGAAGCAGGCGCTGGAACTGGTTG
AACCGTCTACCCCCCTTTAGCA
>ABBM240-05_Rhinolophus_marshalli
CTTCTTTATGGTAATGCCAATCATGATTGGGGGTTTTGGTAATTGATTAGTTCCCCTAAT
AATTGGTGCACCAGACATAGCATTCCCACGTATAAACAACATGAGCTTCTGGCTCTTACC
TCCCTCATTCTTACTCCTACTAGCTTCTTCTATAGTTGAAGCAGGCGCCGGAACTGGCTG
AACCGTTTACCCCCCTCTAGCA
>GBMA3575-12_Rhinolophus_mehelyi
TTTCTTCATAGTAATACCCATTATGATTGGAGGCTTTGGCAACTGACTAGTCCCTCTAAT
AATTGGTGCCCCAGATATAGCATTCCCACGTATAAACAACATAAGCTTCTGACTCCTGCC
CCCTTCCTTCCTACTCCTATTAGCCTCATCTATAGTCGAAGCTGGCGCCGGAACCGGCTG
AACCGTCTACCCTCCCCTAGCA
>ABBM006-05_Rhinolophus_monoceros
CTTCTTCATAGTAATGCCAATCATAATTGGAGGTTTTGGTAACTGACTAGTTCCTCTAAT
GATTGGTGCGCCAGACATAGCATTCCCACGTATAAATAACATGAGCTTTTGACTCTTACC
CCCTTCATTCTTACTCCTACTAGCCTCTTCTATAGTTGAAGCAGGTGCCGGAACTGGCTG
AACCGTTTATCCTCCCCTAGCA
>ABCMA758-07_Rhinolophus_paradoxolophus
CTTCTTTATGGTAATGCCAATTATGATTGGGGGTTTTGGCAATTGATTAGTTCCCCTAAT
AATTGGTGCACCAGACATAGCATTCCCACGTATAAACAACATGAGCTTCTGACTCTTGCC
TCCCTCATTCTTACTCCTACTAGCCTCTTCTATAGTTGAAGCGGGCGCCGGGACTGGCTG
AACCGTTTACCCCCCTCTAGCA
>ABCMA738-07_Rhinolophus_pearsonii
TTTCTTCATAGTGATGCCGATCATGATCGGAGGCTTTGGTAATTGACTAGTTCCCTTAAT
AATCGGTGCGCCAGACATGGCATTCCCACGTATAAACAATATGAGCTTCTGACTCCTACC
CCCCTCTTTTTTACTTCTACTGGCCTCTTCCATAGTCGAAGCTGGCGCCGGAACTGGTTG
AACCGTCTATCCCCCTTTAGCA
>BM166-03_Rhinolophus_philippinensis
CTTCTTTATGGTAATACCAATCATAATTGGAGGTTTTGGTAACTGACTAGTTCCCTTAAT
AATCGGTGCACCAGATATAGCGTTCCCACGTATAAATAATATGAGCTTCTGACTTCTACC
CCCTTCATTCCTACTTCTACTAGCCTCTTCCATAGTTGAAGCGGGCGCTGGAACCGGCTG
AACCGTATACCCCCCTCTAGCA
>ABRLA076-06_Rhinolophus_pusillus
CTTCTTCATAGTAATACCAATCATAATTGGAGGTTTTGGTAACTGACTAGTTCCTCTAAT
AATTGGTGCGCCAGACATAGCATTCCCACGTATAAATAACATGAGCTTTTGACTCTTACC
CCCTTCATTCTTACTCCTACTAGCCTCTTCTATAGTTGAAGCAGGCGCCGGAACCGGCTG
AACCGTTTATCCTCCCCTAGCA
>ABCMA735-07_Rhinolophus_rouxii
TTTCTTTATGGTAATACCAATCATGATTGGGGGGTTTGGCAACTGACTGGTCCCCCTAAT
AATTGGCGCACCGGATATAGCATTCCCGCGTATAAATAATATGAGTTTCTGACTCCTACC
CCCCTCCTTCTTACTTCTACTGGCCTCCTCTATAGTCGAAGCAGGTGCCGGAACTGGCTG
AACCGTCTACCCCCCTCTAGCA
>ABRVN329-06_Rhinolophus_shameli
CTTTTTCATGGTTATACCAATTATAATTGGGGGTTTTGGCAATTGGCTAGTTCCTCTAAT
AATTGGCGCACCAGACATGGCATTCCCGCGTATAAACAACATGAGCTTCTGACTACTGCC
CCCTTCATTCCTACTCTTACTAGCCTCTTCCATAGTTGAAGCAGGTGCCGGGACTGGCTG
AACCGTCTACCCTCCTCTAGCA
>ABBM344-05_Rhinolophus_siamensis
CTTCTTTATGGTAATGCCAATCATGATTGGGGGTTTTGGTAATTGATTAGTTCCCCTAAT
AATTGGTGCACCAGACATAGCATTCCCACGTATAAACAACATGAGCTTCTGGCTCTTACC
TCCCTCATTCTTACTCCTACTAGCCTCTTCTATAGTTGAAGCAGGCGCCGGGACCGGCTG
AACCGTTTACCCCCCTCTAGCA
>ABCDC386-08_Rhinolophus_sp
TTTCTTTATAGTAATGCCTATCATGATTGGGGGCTTTGGCAACTGACTGGTTCCTCTGAT
AATTGGTGCCCCAGACATAGCATTCCCACGTATAAATAACATAAGCTTTTGACTCCTACC
CCCCTCTTTCCTGCTCCTACTGGCATCATCCATAGTTGAAGCTGGTGCCGGAACCGGCTG
AACTGTTTACCCACCTCTAGCA
>ABRVN125-06_Rhinolophus_stheno
TTTCTTTATAGTAATACCAATCATGATCGGGGGCTTTGGTAACTGACTGGTCCCCCTAAT
AATTGGCGCACCAGACATAGCATTCCCACGTATGAACAACATAAGCTTCTGACTCCTACC
CCCTTCCTTCCTTCTTCTACTGGCCTCTTCTATGGTTGAAGCTGGTGCCGGGACCGGTTG
GACCGTTTACCCCCCTCTAGCA
>ABCMA510-06_Rhinolophus_thomasi
TTTCTTTATGGTAATACCAATCATGATCGGGGGGTTTGGCAACTGACTGGTCCCCCTAAT
AATTGGCGCACCGGATATAGCATTCCCGCGTATAAATAATATGAGTTTCTGACTCCTGCC
CCCCTCCTTCTTACTTCTACTGGCCTCCTCTATAGTCGAAGCAGGTGCCGGAACTGGCTG
AACCGTCTACCCCCCTCTAGCA
>ABRSS326-06_Rhinolophus_trifoliatus
TTTCTTTATAGTTATACCAATCATAATTGGAGGCTTCGGAAACTGACTAGTCCCCTTAAT
AATTGGTGCGCCGGACATAGCGTTTCCACGCATGAACAACATAAGCTTCTGACTGCTACC
CCCGTCTTTCCTACTCCTACTGGCCTCATCTATGGTCGAAGCTGGCGCCGGCACAGGTTG
AACTGTCTACCCCCCTTTAGCA
>BCBN925-05_Rhinophylla_alethina
CTTCTTTATGGTCATACCTATTATGATCGGGGGCTTTGGTAACTGATTAGTACCCTTAAT
AATTGGAGCCCCTGATATAGCATTTCCCCGAATAAATAATATAAGTTTCTGACTTCTACC
CCCCTCATTCCTACTTCTTCTAGCTTCTTCTACAGTTGAAGCTGGGGTAGGAACCGGTTG
AACTGTATACCCACCTTTAGCA
>ABECA128-06_Rhinophylla_fischerae
TTTCTTTATAGTAATACCAATTATAATTGGAGGTTTCGGCAATTGACTAGTGCCCCTTAT
AATTGGAGCCCCTGATATAGCATTCCCTCGCATGAATAACATAAGCTTCTGACTTCTACC
TCCCTCATTTTTGCTCTTATTAGCTTCCTCTACAGTTGAAGCAGGAGTTGGTACTGGATG
GACTGTATATCCCCCCTTAGCA
>ABGYB512-06_Rhinophylla_pumilio
TTTCTTTATAGTAATACCTATCATAATTGGAGGCTTTGGTAATTGATTAGTACCTTTAAT
AATTGGAGCCCCCGATATAGCATTTCCTCGCATAAACAATATGAGTTTCTGACTTTTACC
CCCATCATTTCTACTCCTATTGGCCTCATCAACAGTTGAGGCCGGAGTGGGGACTGGTTG
AACTGTTTATCCTCCACTAGCA
>ABBWP190-07_Rhinopoma_microphyllum
CTTTTTTATGGTAATACCCATTATAATTGGGGGTTTCGGTAACTGACTAGTTCCCTTAAT
AATTGGAGCACCAGATATAGCATTCCCCCGAATAAACAACATAAGCTTCTGACTTCTTCC
CCCATCTTTCCTACTTCTACTAGCCTCATCAATAGTAGAAGCTGGTGCTGGTACAGGCTG
AACCGTCTACCCTCCTTTAGCT
>BCBN030-05_Rhogeessa_aeneus
CTTCTTCATGGTAATACCTATTATAATTGGCGGGTTCGGAAATTGATTAGTCCCTCTGAT
AATTGGAGCCCCCGACATGGCTTTTCCCCGAATAAATAATATGAGCTTTTGACTCCTACC
CCCCTCTTTTTTACTATTATTAGCCTCTTCAATGGTAGAAGCAGGAGCAGGAACAGGTTG
AACAGTCTATCCGCCTTTAGCA
>BCBN415-05_Rhogeessa_tumida
CTTCTTCATAGTCATGCCCATTATAATTGGCGGATTTGGAAATTGACTGGTTCCTCTAAT
AATTGGAGCCCCCGATATAGCTTTCCCCCGAATAAATAACATGAGCTTTTGACTTCTACC
ACCCTCTTTTTTACTATTATTAGCCTCTTCTATAGTAGAAGCAGGAGCAGGAACAGGTTG
AACAGTCTATCCGCCTCTAGCA
>ABCDC113-07_Rousettus_aegyptiacus
TTTCTTTATAGTCATACCCATTATAATTGGAGGCTTCGGAAATTGACTCATTCCCCTAAT
AATCGGAGCCCCAGACATAGCATTCCCTCGAATGAATAACATGAGCTTTTGACTTCTACC
CCCATCTTTTCTTCTTCTATTGGCCTCCTCAACAGTAGAAGCTGGAGCCGGAACAGGATG
AACAGTATATCCACCCCTAGCT
>ABCMA681-07_Rousettus_leschenaultii
TTTCTTCATAGTTATGCCTATTATAATTGGAGGCTTCGGAAATTGACTTATTCCCCTAAT
AATTGGAGCCCCAGACATGGCATTCCCTCGAATGAATAACATGAGCTTTTGGCTTCTACC
CCCATCTTTTCTTCTGCTATTAGCTTCCTCAACAGTAGAAGCTGGGGCCGGGACAGGATG
AACAGTATACCCACCCCTAGCT
>BCBN285-05_Saccopteryx_leptura
TTTCTTTATAGTTATACCCATTATAATTGGCGGCTTCGGAAACTGACTAGTGCCATTAAT
AATTGGCGCCCCAGACATGGCCTTCCCTCGTATAAACAATATAAGCTTCTGACTACTACC
CCCCTCCTTCCTACTCCTATTAGCATCCTCTATAGTTGAAGCTGGTGCTGGCACTGGATG
AACCGTCTACCCGCCATTAGCA
>BM076-03_Scotomanes_ornatus
CTTTTTTATGGTTATACCAATCATGATCGGAGGCTTTGGAAACTGGCTAGTGCCTCTAAT
AATCGGAGCTCCTGATATAGCATTCCCTCGTATAAATAATATAAGCTTCTGATTATTACC
TCCCTCTTTTTTACTACTTCTAGCATCATCTATAGTAGAAGCAGGAGCTGGCACGGGCTG
GACAGTTTATCCTCCTCTAGCA
>ABCMA581-07_Sphaerias_blanfordi
TTTCTTCATAGTAATGCCTATCATAATCGGAGGGTTCGGAAACTGATTAATTCCACTAAT
AATTGGAGCACCAGACATGGCATTTCCTCGAATGAACAACATGAGCTTCTGACTGCTACC
ACCATCATTCCTACTTCTATTAGCCTCATCAACAGTAGAAGCAGGAGCAGGTACAGGATG
GACAGTATATCCACCACTTGCC
>BCPJ310-07_Sturnira_bidens
CTTCTTTATAGTCATACCTATCATGATTGGAGGCTTTGGCAACTGACTAATCCCCCTAAT
AATTGGTGCCCCTGACATAGCGTTCCCCCGAATAAATAATATAAGCTTCTGACTCCTACC
TCCCTCCTTTTTACTTCTACTTGCTTCCTCCACAGTCGAAGCTGGAGTCGGCACGGGCTG
AACCGTCTACCCACCTTTAGCA
>ABCSA354-06_Sturnira_lilium
TTTCTTCATAGTTATACCAATCATAATCGGAGGCTTCGGCAATTGACTAGTCCCCCTAAT
AATTGGCGCCCCTGATATAGCATTTCCTCGAATAAACAATATAAGCTTCTGACTTCTACC
ACCTTCCTTCTTACTCCTACTAGCCTCCTCTACAGTAGAAGCCGGAGTCGGTACTGGCTG
AACTGTATACCCTCCCCTAGCA
>BCBN759-05_Sturnira_magna
TTTCTTCATAGTTATACCAATCATAATCGGGGGCTTTGGTAACTGACTAATCCCCCTAAT
AATTGGTGCCCCTGATATAGCATTTCCCCGAATGAACAATATAAGCTTCTGACTCCTGCC
ACCTTCCTTTCTACTTCTACTCGCCTCCTCCACAGTAGAAGCCGGAGTTGGTACAGGCTG
AACAGTATACCCTCCCCTAGCG
>ABBWP168-06_Tadarida_aegyptiaca
TTTCTTTATAGTTATGCCTATTATAATCGGAGGATTTGGAAACTGACTAGTGCCTCTAAT
AATTGGTGCCCCAGATATAGCTTTTCCACGAATAAACAATATGAGTTTCTGGCTACTCCC
TCCTTCATTCCTATTACTATTAGCCTCTTCTATAGTAGAAGCTGGGGCAGGGACTGGCTG
AACAGTTTACCCCCCTCTAGCC
>ABCSA147-06_Tadarida_brasiliensis
TTTCTTTATAGTAATGCCTATTATAATTGGAGGATTTGGAAACTGATTAGTCCCTCTAAT
AATTGGTGCCCCAGACATAGCTTTCCCACGAATAAATAATATAAGCTTCTGACTACTGCC
TCCATCATTTCTATTACTATTAGCCTCTTCAATAGTAGAAGCTGGGGCTGGAACTGGTTG
AACAGTTTATCCTCCCTTAGCC
>ABBWP184-06_Tadarida_teniotis
CTTCTTCATAGTGATGCCTATTATAATTGGAGGCTTCGGAAACTGACTAGTTCCATTAAT
AATCGGTGCCCCAGATATAGCCTTTCCACGAATAAACAACATAAGCTTTTGACTCCTCCC
TCCCTCATTCCTATTGTTATTAGCTTCTTCTATAGTTGAAGCCGGGGCTGGAACCGGATG
AACAGTTTACCCTCCCCTAGCC
>ABRVN413-06_Taphozous_longimanus
TTTCTTTATAGTAATACCTATCATGATTGGCGGTTTCGGTAACTGACTGATTCCACTAAT
AATTGGAGCTCCAGATATAGCCTTCCCACGTATAAATAACATAAGTTTCTGACTTCTCCC
ACCCTCATTTCTTCTTCTCCTAGCTTCCTCTATAGTGGAAGCAGGTGCGGGAACTGGCTG
AACTGTTTACCCTCCATTAGCC
>ABBM307-05_Thainycteris_aureocollaris
CTTTTTCATGGTAATGCCTATTATGATCGGAGGGTTTGGAAACTGGTTAGTACCCTTAAT
GATTGGGGCTCCTGACATGGCATTCCCCCGAATAAACAATATAAGCTTCTGGTTACTTCC
CCCATCTTTCCTACTCCTTCTGGCTTCATCTATAGTGGAAGCGGGAGCAGGCACAGGTTG
AACTGTATATCCCCCTCTAGCA
>BCBNT433-06_Thyroptera_tricolor
TTTCTTCATGGTAATACCAATCATAATCGGTGGCTTCGGTAACTGATTAATTCCATTGAT
AATTGGTGCACCTGATATGGCTTTCCCACGTATAAATAACATAAGCTTTTGACTGCTGCC
ACCTTCATTTCTACTTCTATTAGCCTCATCTATAGTTGAAGCCGGAGTGGGGACTGGTTG
AACAGTCTACCCTCCATTAGCA
>BCBZ097-09_Tonatia_evotis
CTTTTTTATAGTTATACCCATCATAATCGGAGGGTTCGGCAATTGACTAGTTCCCCTAAT
AATTGGTGCCCCCGACATAGCCTTCCCCCGTATAAATAACATAAGCTTCTGACTCCTACC
TCCTTCCTTCCTACTACTCCTTGCTTCTTCTACAGTAGAAGCTGGGGTTGGTACGGGCTG
AACAGTCTACCCTCCCCTAGCA
>ABGYC472-06_Tonatia_saurophila
CTTCTTTATAGTGATGCCTATTATAATCGGAGGGTTTGGTAACTGACTAGTACCCCTAAT
AATTGGTGCCCCAGACATAGCATTCCCCCGAATAAATAACATAAGTTTCTGACTCCTACC
TCCTTCTTTTCTACTTTTACTAGCATCCTCCACAGTCGAAGCCGGAGTCGGTACAGGCTG
AACAGTCTACCCCCCACTAGCA
>ABGYC154-06_Trachops_cirrhosus
CTTTTTTATGGTAATACCAATTATAATTGGAGGCTTTGGTAACTGATTAGTACCTCTTAT
AATTGGTGCACCTGATATAGCTTTTCCCCGAATAAATAATATAAGCTTTTGACTGTTGCC
TCCTTCCTTTTTACTCTTACTCGCCTCCTCTACAGTTGAAGCCGGAGTAGGAACCGGATG
AACAGTCTATCCTCCACTAGCA
>ABCDC358-07_Triaenops_persicus
TTTCTTCATGGTAATACCTATCATAATCGGAGGCTTTGGAAATTGACTAGTCCCCCTTAT
AATCGGTGCGCCTGACATGGCATTCCCACGCATGAATAACATGAGCTTTTGACTACTACC
ACCCTCTTTCTTACTCCTGCTGGCCTCATCTATGGTCGAAGCGGGAGCCGGAACTGGCTG
AACAGTCTACCCGCCCCTAGCT
>BCBNT452-06_Trinycteris_nicefori
CTTCTTCATAGTTATACCTATCATAATTGGAGGTTTCGGTAACTGACTGATTCCCCTAAT
AATTGGAGCTCCCGACATAGCCTTCCCCCGAATAAACAACATAAGCTTCTGACTTCTACC
TCCATCTTTCCTTCTCCTACTTGCCTCCTCTACCGTTGAAGCCGGTGTAGGAACAGGCTG
GACAGTCTATCCCCCATTAGCA
>ABGYA048-06_Uroderma_bilobatum
TTTCTTTATAGTTATACCTATTATAATCGGGGGTTTTGGCAACTGGCTGATCCCCTTAAT
GATCGGCGCACCCGATATAGCATTCCCCCGAATAAACAATATAAGCTTCTGGCTTCTCCC
ACCATCCTTCTTACTTCTGCTTGCCTCATCCACAGTTGAGGCAGGGGTAGGAACAGGTTG
AACCGTGTATCCTCCTCTAGCA
>ABGYG763-08_Uroderma_magnirostrum
CTTCTTTATAGTTATGCCTATTATAATTGGGGGCTTTGGCAACTGACTAATCCCATTAAT
GATCGGCGCACCCGACATAGCTTTCCCTCGAATAAATAACATAAGTTTCTGGCTTCTCCC
CCCCTCCTTCTTACTCCTACTTGCCTCATCCACAGTTGAAGCAGGGGTAGGAACCGGTTG
AACTGTTTACCCCCCTTTAGCA
>ABGYC499-06_Vampyressa_bidens
CTTCTTCATAGTAATGCCCATTATAATCGGGGGCTTTGGTAACTGACTAGTTCCATTAAT
AATTGGTGCGCCTGACATAGCATTTCCCCGAATAAATAATATAAGCTTTTGACTACTTCC
CCCTTCCTTCTTGCTCTTACTCGCTTCCTCTACAGTTGAAGCAGGAGTAGGCACTGGTTG
AACCGTATACCCCCCTTTAGCA
>BCBNT544-06_Vampyressa_brocki
TTTCTTCATAGTAATGCCTATTATAATTGGAGGCTTTGGTAACTGATTGATCCCATTAAT
AATTGGTGCACCCGACATAGCATTTCCTCGAATAAACAACATAAGCTTTTGACTACTTCC
CCCTTCTTTCTTACTTCTGCTTGCCTCTTCTACAGTTGAGGCAGGAGTAGGCACTGGTTG
AACTGTATACCCTCCTCTAGCA
>BCBNT479-06_Vampyressa_pusilla
TTTCTTCATAGTGATACCAATTATAATTGGAGGCTTCGGTAATTGATTAGTTCCTTTAAT
AATTGGTGCTCCTGATATAGCATTTCCCCGAATAAATAATATAAGTTTTTGACTCCTCCC
CCCTTCTTTCTTACTCTTACTTGCCTCATCTACAGTTGAAGCAGGGGTAGGTACTGGCTG
AACCGTATATCCTCCCTTAGCA
>ABSRA1122-10_Vampyressa_thyone
TTTCTTCATAGTAATGCCCATTATAATTGGAGGCTTTGGTAACTGATTGATCCCATTAAT
AATTGGTGCACCCGACATAGCATTTCCTCGAATAAACAACATAAGCTTTTGACTACTTCC
CCCTTCTTTCTTACTTCTGCTTGCCTCTTCTACAGTTGAGGCGGGGGTAGGCACTGGTTG
AACTGTATATCCTCCTCTAGCA
>ABSRA1088-10_Vampyrodes_caraccioli
CTTCTTCATAGTTATGCCCATCATAATTGGAGGTTTCGGTAACTGATTAGTACCACTAAT
AATTGGTGCACCTGACATAGCATTCCCTCGAATAAATAACATAAGCTTCTGACTACTCCC
ACCTTCTTTCCTACTCCTACTTGCCTCCTCTACAGTTGAAGCAGGAGTAGGTACTGGCTG
AACCGTATACCCCCCTCTAGCA
>ABBWP090-06_Vespertilio_murinus
TTTCTTTATAGTCATGCCTATTATAATTGGAGGCTTTGGGAACTGACTTGTTCCACTGAT
AATTGGAGCCCCCGATATGGCATTTCCCCGAATGAATAATATAAGCTTTTGACTCCTCCC
TCCCTCTTTCCTATTACTCTTAGCCTCATCCATAGTAGAAGCAGGGGCCGGTACGGGCTG
AACAGTATATCCCCCCTTAGCA
>ABCMA118-06_Vespertilio_sinensis
TTTCTTTATAGTTATGCCTATTATAATTGGGGGCTTTGGGAATTGACTCGTTCCACTGAT
AATTGGAGCCCCCGATATAGCATTCCCCCGAATAAATAATATAAGTTTCTGGCTCCTTCC
CCCTTCTTTCCTATTACTCCTGGCCTCATCTATAGTAGAAGCGGGGGCCGGTACGGGTTG
AACAGTATATCCCCCCTTAGCG
>BCBN120-05_Cynomops_planirostris
GTAATAATTTTCTTCATAGTTATGCCCATTATAATTGGAGGCTTTGGAAATTGACTAGTA
CCCCTAATAATTGGTGCCCCAGATATAGCATTTCCACGAATAAATAATATGAGCTTTTGA
CTCCTTCCCCCCTCATTCCTACTTCTCCTCGCCTCCTCAATAGTTGAAGCCGGAGCTGGG
ACAGGTTGAACAGTCTACCCCCCTTTAGCTGGTAA
>BM270-03_Cynopterus_brachyotis
GTAATAATCTTCTTCATGGTAATACCTATTATAATTGGGGGGTTTGGAAATTGACTGATT
CCTCTAATAATTGGCGCTCCGGACATAGCTTTCCCTCGAATAAACAATATGAGTTTCTGA
CTCCTCCCTCCCTCTTTCCTACTCCTGCTGGCCTCCTCAACAGTAGAGGCCGGCGCCGGA
ACCGGGTGAACAGTTTATCCCCCTCTAGCTGGTAA
>BM443-04_Cynopterus_horsfieldii
GTAATGATTTTCTTCATGGTAATGCCCATTATAATTGGAGGCTTTGGAAATTGACTGATT
CCCCTAATAATTGGTGCCCCAGACATAGCCTTTCCCCGAATAAACAACATGAGTTTCTGA
CTCCTCCCTCCCTCATTCCTACTTCTACTTGCCTCCTCAACAGTAGAAGCCGGCGCCGGG
ACCGGATGGACAGTCTACCCCCCTCTAGCTGGCAA
>ABRCY132-06_Cynopterus_JLE_sp_A
GTAATGATTTTCTTCATGGTAATGCCCATTATAATCGGAGGCTTTGGAAATTGACTGATT
CCCCTGATAATTGGTGCCCCGGACATAGCCTTTCCCCGAATAAACAACATGAGTTTCTGA
CTTCTCCCACCCTCATTCTTACTTCTGCTTGCCTCCTCAACAGTAGAAGCCGGCGCCGGA
ACCGGATGAACAGTCTACCCTCCTCTAGCTGGTAA
>BM267-03_Cynopterus_titthaecheilus
GTGATAATCTTCTTCATGGTGATGCCCATTATGATCGGAGGCTTCGGAAATTGACTAATT
CCCCTAATAATTGGTGCCCCGGACATAGCCTTTCCCCGAATAAACAACATGAGCTTCTGA
CTACTTCCCCCTTCATTCCTGCTTCTGCTAGCCTCCTCTACAGTAGAGGCCGGCGCCGGA
ACCGGATGAACAGTCTATCCCCCTCTAGCTGGTAA
>BCBNT403-06_Cyttarops_alecto
GTGATAATCTTTTTTATGGTAATACCCATTATGATCGGCGGCTTCGGAAATTGACTCGTG
CCCCTAATAATCGGAGCCCCAGACATAGCATTCCCACGAATAAATAATATAAGTTTCTGA
CTCCTACCTCCCTCATTTCTACTTCTACTTGCCTCTTCCATAGTCGAAGCTGGTGCAGGC
ACCGGCTGAACAGTATACCCCCCACTAGCCGGCAA
>BCBNT141-06_Diclidurus_albus
GTAATAATTTTTTTCATGGTAATACCAATTATAATTGGTGGCTTCGGAAACTGACTTGTG
CCTTTGATAATTGGCGCTCCCGACATAGCCTTCCCACGAATAAATAACATAAGCTTCTGA
CTCCTACCGCCCTCATTCTTACTTCTACTTGCTTCATCTATAATTGAGGCCGGTGCGGGG
ACTGGTTGAACCGTCTACCCCCCACTAGCAGGTAA
>ABGYD712-06_Diclidurus_isabellus
GTAATAATCTTTTTCATGGTCATGCCAATTATGATTGGCGGCTTTGGAAATTGACTCGTA
CCCCTCATAATTGGCGCTCCAGATATGGCCTTCCCACGAATAAATAACATAAGCTTCTGA
CTTCTACCTCCCTCATTCTTACTCTTACTTGCTTCATCCGTGATTGAAGCCGGCGCAGGT
ACCGGCTGAACAGTGTACCCCCCATTAGCCGGTAA
>BM269-03_Emballonura_alecto
GTAATAATTTTCTTTATAGTAATGCCTATTATAATTGGTGGCTTTGGTAATTGACTTGTA
CCCCTGATAATTGGTGCTCCCGATATAGCCTTCCCGCGAATAAACAACATAAGCTTCTGA
CTCCTTCCCCCCTCCTTCTTACTTCTACTTGCTTCATCATTAGTAGAAGCAGGTGCAGGG
ACTGGTTGAACCGTATATCCTCCGCTAGCCGGGAA
>ABBWP120-06_Eptesicus_bottae
GTGATAATCTTCTTCATAGTTATGCCTATTATAATTGGAGGCTTTGGAAATTGATTGGTG
CCCTTAATAATTGGAGCCCCCGATATAGCATTTCCCCGAATGAATAATATAAGCTTCTGA
CTCCTCCCCCCCTCTTTCCTACTTCTTCTAGCATCATCTATGGTAGAAGCCGGGGCTGGC
ACCGGTTGGACAGTCTATCCCCCTCTGGCAGGCAA
>ABRVN223-06_Eptesicus_JLE_sp_A
GTAATAATCTTCTTCATGGTCATGCCTTTTATAATTGGAGGCTTCGGAAATTGACTTGTT
CCACTAATAATTGGGGCCCCTGATATAGCATTTCCCCGAATAAATAATATGAGTTTTTGA
CTTCTGCCCCCCTCATTCTTACTACTCCTAACATCATCTATAGTAGAAGCAGGGGCCGGT
ACTGGTTGAACTGTATACCCCCCCTTAGCTGGGAA
>ABBWP224-07_Eptesicus_nasutus
GTAATAATTTTCTTTATAGTAATACCAATTATAATTGGAGGGTTCGGGAACTGACTTGTC
CCTCTAATAATTGGGGCCCCAGATATAGCATTTCCACGAATAAACAATATAAGCTTTTGA
CTCCTTCCCCCTTCTTTCTTATTGTTATTAGCCTCATCTATAGTAGAAGCAGGCGCCGGA
ACAGGGTGAACAGTTTACCCACCATTAGCAGGTAA
>BCBN592-05_Furipterus_horrens
GTAATAATCTTCTTCATAGTTATGCCTATTATAATTGGTGGCTTTGGTAACTGACTCATT
CCCCTTATAATTGGAGCCCCTGACATAGCTTTCCCACGAATAAACAATATAAGTTTTTGA
CTACTACCCCCCTCCTTCCTACTGCTACTAGCCTCCTCTATGGTAGAAGCCGGCGTGGGG
ACTGGTTGGACCGTCTACCCCCCTTTAGCAGGCAA
>ABRAF082-06_Glauconycteris_poensis
GTAATAATCTTTTTTATAGTAATACCTATTATGATTGGGGGATTCGGAAATTGGCTTGTG
CCTCTAATAATTGGGGCCCCTGATATGGCGTTTCCCCGTATAAACAATATAAGCTTCTGG
TTACTCCCTCCGTCCTTTCTTCTTCTCCTAGCATCATCTATAGTAGAAGCAGGTGCCGGT
ACCGGCTGAACAGTCTATCCTCCTCTGGCGGGGAA
>BCBNT449-06_Glossophaga_commissarisi
GTAATAATTTTCTTTATAGTAATGCCTATTATGATTGGAGGGTTTGGTAATTGACTTATT
CCTCTGATGATCGGAGCACCTGACATGGCATTTCCTCGAATGAATAATATAAGTTTTTGA
CTTCTACCCCCATCTTTCTTACTGCTACTAGCCTCTTCCACAGTTGAGGCTGGGGTTGGT
ACAGGATGGACTGTGTATCCCCCTCTAGCGGGCAA
>BCBN420-05_Glossophaga_leachii
GTAATAATCTTCTTTATAGTAATGCCTATTATAATTGGAGGATTTGGTAATTGACTTATT
CCCTTAATAATTGGAGCACCTGATATAGCATTCCCTCGAATAAATAACATAAGTTTTTGA
CTCCTACCACCGTCCTTTTTATTGCTACTGGCCTCTTCCACAGTCGAGGCCGGGGTAGGC
ACCGGTTGAACAGTATATCCTCCTTTAGCAGGTAA
>ABSA022-06_Glossophaga_longirostris
GTAATAATCTTTTTTATAGTAATGCCCATTATAATTGGAGGATTTGGTAATTGACTTATT
CCTCTAATAATTGGAGCACCTGATATAGCATTCCCTCGAATAAATAATATAAGTTTTTGA
CTCTTACCACCATCCTTCTTATTGCTACTGGCCTCTTCCACAGTTGAAGCTGGGGTAGGC
ACTGGCTGAACAGTATATCCTCCTTTAGCAGGCAA
>BCBNT387-06_Glyphonycteris_sylvestris
GTAATAATCTTCTTTATAGTGATACCTGTCATGATAGGCGGCTTCGGCAACTGACTAGTC
CCTCTAATAATTGGGGCCCCCGACATAGCCTTCCCTCGAATAAATAATATAAGCTTCTGA
CTCCTACCCCCCTCCTTTCTTCTCCTACTTGCCTCCTCTACAGTTGAGGCTGGAGTAGGT
ACAGGCTGAACAGTCTACCCTCCGCTAGCAGGCAA
>SKBPA030-06_Harpiola_isodon
GTAATAATTTTCTTCATGGTAATACCCATTATGATTGGGGGCTTCGGAAACTGATTAGTC
CCCTTAATGATTGGAGCCCCGGATATGGCTTTCCCTCGAATAAATAATATGAGCTTTTGA
CTACTCCCACCATCTTTCCTACTACTTCTGGCTTCATCTATAGTTGAAGCAGGGGTAGGA
ACCGGTTGAACAGTATACCCCCCTTTAGCAGGTAA
>GBMA4951-13_Hipposideros_ater
GTAATAATTTTCTTTATAGTCATGCCAATTATGATTGGCGGTTTTGGCAACTGACTAATC
CCACTAATAATTGGCGCACCCGATATAGCATTCCCACGAATAAACAACATAAGCTTTTGA
CTCCTACCTCCCTCATTCCTACTACTTCTAGCCTCCTCCATAGTTGAGGCGGGGGCCGGA
ACTGGCTGAACCGTGTATCCTCCACTAGCAGGCAA
>ABRAF116-06_Hipposideros_beatus
GTTATAATTTTTTTCATAGTTATACCAATCATGATTGGGGGCTTTGGTAACTGACTAATC
CCACTAATAATTGGTGCCCCCGATATAGCATTCCCACGAATAAACAATATAAGTTTCTGA
CTCTTGCCTCCTTCATTTTTGCTACTCCTAGCCTCATCAATAGTTGAAGCAGGGGCTGGA
ACTGGCTGAACTGTATATCCACCTTTAGCAGGCAA
>ABRAF084-06_Hipposideros_caffer
GTAATAATTTTCTTCATGGTTATGCCAATTATGATCGGAGGCTTTGGCAACTGACTAATC
CCATTAATGATTGGTGCTCCCGATATGGCATTCCCGCGAATAAATAATATAAGCTTCTGA
CTTCTACCTCCTTCATTCCTACTACTCTTAGCCTCATCAATAGTTGAGGCAGGGGCCGGA
ACCGGTTGAACCGTATATCCACCCCTAGCGGGCAA
>BM053-03_Hipposideros_cineraceus
GTAATAATCTTCTTCATAGTCATGCCAATTATAATCGGTGGCTTTGGCAACTGACTAATT
CCGCTTATAATCGGCGCACCCGATATGGCATTCCCACGAATAAATAATATAAGCTTCTGA
CTCCTGCCCCCCTCATTTCTTCTTCTTTTAGCCTCATCAATAGTGGAAGCTGGGGCCGGG
ACAGGCTGAACCGTGTACCCTCCCCTAGCGGGCAA
>ABCDC104-07_Hipposideros_commersoni
GTAATAATTTTCTTTATAGTCATGCCTATTATAATTGGGGGCTTCGGCAACTGACTGGTT
CCCCTAATAATTGGTGCACCAGACATAGCATTTCCGCGAATAAATAATATAAGCTTCTGA
CTCCTGCCTCCATCCTTTCTTCTTCTACTGGCCTCATCCATAGTAGAAGCCGGTGCTGGA
ACGGGCTGAACCGTGTATCCCCCTCTAGCCGGTAA
>ABRAF052-06_Hipposideros_cyclops
GTAATAATTTTCTTCATAGTAATACCCATTATAATCGGAGGTTTTGGCAACTGACTAGTT
CCTCTAATAATTGGCGCACCAGACATAGCCTTTCCACGAATAAACAATATAAGCTTCTGA
CTTCTACCCCCCTCCTTCCTACTTCTACTAGCCTCATCTATAGTAGAAGCCGGCGCTGGC
ACCGGTTGAACCGTATACCCTCCTCTAGCCGGTAA
>BM182-03_Hipposideros_diadema
GTAATAATTTTCTTCATAGTAATGCCCATTATAATTGGTGGCTTTGGCAATTGATTAGTT
CCCCTAATAATTGGCGCACCTGATATAGCATTTCCCCGAATAAACAACATAAGTTTCTGA
CTCCTGCCCCCCTCGTTCTTACTCCTTCTAGCCTCCTCGATAGTCGAAGCTGGGGCCGGT
ACTGGCTGAACCGTATACCCTCCTTTAGCAGGTAA
>BM472-04_Hipposideros_doriae
GTAATAATTTTCTTTATAGTAATGCCAATTATGATCGGTGGCTTCGGCAACTGATTAGTC
CCACTAATAATTGGGGCCCCCGATATGGCATTTCCACGAATAAACAACATAAGCTTCTGA
CTCCTACCCCCCTCATTCTTACTACTTCTAGCCTCATCTATAGTTGAGGCCGGGGCCGGA
ACCGGCTGAACCGTATATCCTCCCCTAGCAGGCAA
>ABBSI020-04_Hipposideros_dyacorum
GTAATAATCTTCTTCATAGTCATGCCAATTATAATTGGGGGATTTGGCAACTGACTAGTC
CCCCTAATGATCGGTGCACCCGATATGGCATTCCCACGAATGAATAATATAAGCTTCTGA
CTTCTACCGCCCTCATTCCTACTACTCTTAGCCTCATCAATAGTTGAGGCCGGAGCTGGA
ACTGGCTGAACCGTATATCCTCCCCTAGCAGGCAA
>ABBSI019-04_Hipposideros_halophyllus
GTAATAATTTTCTTTATAGTCATGCCAATTATGATTGGCGGTTTTGGCAACTGACTAATC
CCACTAATAATTGGCGCACCCGATATAGCATTCCCACGAATAAACAACATAAGCTTTTGA
CTCCTACCTCCCTCATTCCTACTACTTCTAGCCTCCTCCATAGTTGAGGCGGGGGCCGGA
ACTGGCTGAACCGTGTATCCTCCACTAGCAGGCAA
>ABRLA064-06_Hipposideros_khaokhouayensis
GTAATAATCTTCTTCATAGTCATACCAATTATAATTGGGGGCTTTGGTAATTGGCTAATC
CCACTTATAATCGGCGCACCCGACATGGCATTTCCACGAATAAATAACATAAGCTTCTGA
CTCCTACCCCCCTCATTTCTACTTCTCTTAGCCTCATCAATAGTGGAGGCCGGAGCTGGA
ACCGGCTGAACCGTGTATCCTCCTCTAGCGGGCAA
>BM587-04_Hipposideros_pratti
GTAATAATCTTCTTCATAGTGATGCCCATTATAATTGGAGGCTTTGGTAACTGATTGGTC
CCCCTGATAATTGGTGCACCTGATATAGCATTCCCACGAATAAACAATATGAGCTTCTGA
CTCCTACCACCCTCATTCCTACTCCTTCTAGCCTCATCAATAGTTGAAGCTGGGGCCGGA
ACTGGATGAACCGTATATCCACCTTTAGCAGGCAA
>BM059-03_Hipposideros_rotalis
GTAATAATCTTCTTCATAGTTATGCCAATTATAATTGGGGGCTTTGGTAATTGACTAATC
CCACTTATAATCGGTGCGCCCGACATGGCATTCCCACGAATAAATAACATAAGCTTCTGA
CTCCTACCCCCCTCATTTCTACTTCTCTTAGCCTCATCTATAGTGGAAGCCGGAGCTGGG
ACCGGCTGAACCGTGTATCCCCCTCTAGCGGGCAA
>ABBWP259-07_Hypsugo_arabicus
GTAATAATTTTCTTCATGGTGATACCTATCATGATTGGAGGCTTCGGAAATTGACTTGTT
CCTCTAATAATTGGAGCTCCTGACATGGCATTTCCCCGAATAAATAATATAAGCTTTTGA
CTCCTCCCCCCTTCTTTTTTATTACTTATAGCATCATCCATAGTAGAAGCAGGAGCAGGT
ACGGGTTGAACAGTCTACCCTCCTTTAGCAGGGAA
>BM427-04_Kerivoula_pellucida
GTAATAATTTTCTTTATAGTAATGCCTATTATAATTGGAGGATTTGGAAACTGACTAGTC
CCATTAATAATTGGAGCCCCTGACATAGCATTTCCTCGAATAAACAACATAAGCTTTTGA
CTCCTCCCTCCTTCCTTCCTACTTCTTCTAGCCTCATCTATAGTAGAAGCGGGGGTGGGG
ACAGGTTGAACAGTATATCCACCCCTAGCAGGGAA
>BM198-03_Kerivoula_picta
GTAATAATTTTCTTTATGGTAATACCCATTATAATTGGGGGTTTTGGAAACTGACTTGTC
CCGCTGATAATTGGTGCACCCGATATGGCTTTCCCTCGAATAAATAATATAAGTTTCTGA
CTCCTCCCCCCTTCTTTCCTACTTCTCCTTGCCTCTTCTATAGTAGAGGCTGGCGCTGGT
ACCGGTTGGACAGTTTATCCCCCACTAGCGGGCAA
>GBMA4212-12_Kerivoula_sp_FAK-2010
GTAATAATTTTCTTTATAGTTATACCCATCATGATCGGGGGCTTTGGGAACTGACTAATC
CCACTAATAATTGGAGCCCCCGACATAGCCTTCCCCCGAATAAACAACATGAGCTTTTGA
CTATTACCCCCCTCCTTCCTACTACTCCTAACCTCATCTATAGTTGAGGCAGGAGTGGGT
ACTGGCTGAACAGTCTACCCCCCACTAGCAGGAAA
>BCBNT392-06_Lampronycteris_brachyotis
GTGATAATTTTCTTCATGGTTATGCCCATTATGATCGGGGGGTTTGGCAATTGATTGGTC
CCCCTAATAATTGGGGCCCCCGACATGGCATTCCCTCGAATAAATAATATAAGCTTCTGA
CTCCTGCCTCCCTCCTTCCTTCTATTGCTTGCCTCTTCCATAGTCGAGGCAGGGGTAGGT
ACTGGTTGAACAGTATACCCTCCACTGGCAGGTAA
>GBMA4359-13_Lasiurus_xanthinus
GTAATAATCTTTTTCATGGTTATACCTATTATGATTGGAGGTTTCGGTAATTGATTAGTG
CCTTTAATAATTGGAGCCCCTGATATGGCATTTCCTCGAATAAATAATATGAGCTTTTGA
CTTCTTCCCCCCTCATTTTTATTATTATTAGCATCCTCTATAGTAGAAGCGGGAGCAGGA
ACAGGCTGAACCGTTTACCCCCCTTTAGCAGGTAA
>ABCDC223-07_Lissonycteris_angolensis
GTAATGATCTTCTTTATGGTTATACCAATTATAATTGGCGGCTTTGGAAACTGACTTATC
CCACTGATAATTGGAGCTCCCGATATAGCATTTCCCCGAATAAACAATATAAGTTTCTGA
CTCCTACCCCCATCATTCCTTCTACTTCTTGCATCCTCAACAGTAGAAGCTGGGGCAGGA
ACAGGATGGACCGTTTACCCGCCCCTAGCCGGTAA
>BCBN912-05_Lonchophylla_chocoana
GTAATAATTTTCTTTATAGTAATGCCCATTATGATTGGAGGATTTGGCAATTGATTAGTC
CCATTAATAATTGGGGCTCCAGATATGGCATTCCCTCGAATAAACAATATAAGCTTCTGA
CTTTTACCCCCTTCTTTTCTACTTCTACTTGCCTCCTCGACAATTGAAGCTGGAGTCGGC
ACCGGCTGAACAGTATACCCCCCACTAGCAGGCAA
>BCBN651-05_Lonchophylla_robusta
GTGATAATTTTCTTTATAGTAATGCCCATCATGATTGGAGGCTTTGGTAATTGATTAGTC
CCCCTGATAATTGGAGCACCTGATATGGCGTTCCCTCGAATAAACAATATAAGCTTCTGA
CTTTTACCTCCCTCTTTCCTACTACTACTCGCTTCCTCAACAATCGAGGCTGGGGTTGGC
ACCGGTTGAACCGTATACCCCCCACTAGCAGGCAA
>ABSRA416-06_Lophostoma_carrikeri
GTAATAATTTTCTTTATAGTTATACCCATTATAATCGGAGGCTTCGGCAACTGACTAGTA
CCCCTAATAATTGGGGCCCCTGACATAGCCTTCCCCCGAATAAATAATATAAGCTTCTGA
CTCCTACCCCCTTCTTTCCTTTTACTACTGGCTTCCTCCACGGTGGAGGCCGGGGTTGGT
ACAGGCTGAACAGTCTACCCCCCACTAGCGGGCAA
>BCBN772-05_Lophostoma_schulzi
GTAATAATCTTCTTTATAGTAATACCTATTATAATCGGGGGATTCGGCAACTGACTAATC
CCTCTGATAATTGGAGCCCCCGATATAGCTTTCCCCCGTATAAATAATATAAGCTTCTGA
CTTCTACCTCCTTCCTTTCTTCTACTACTTGCTTCCTCTACTGTAGAAGCTGGAGCTGGG
ACAGGTTGAACAGTCTACCCCCCACTAGCAGGCAA
>ABBSI086-07_Megaderma_lyra
GTTATAATTTTCTTTATAGTAATGCCCATCATGATCGGCGGGTTTGGCAACTGACTAGTT
CCCCTAATAATTGGCGCCCCTGACATGGCATTCCCTCGAATAAATAATATAAGCTTCTGA
CTTCTTCCCCCATCCTTCCTACTTCTATTAGCCTCTTCAATAGTTGAAGCAGGCGCCGGG
ACAGGATGAACTGTTTACCCACCTCTAGCAGGCAA
>ABBM067-05_Megaderma_spasma
GTAATAATCTTCTTCATAGTAATGCCCATTATAATCGGCGGATTCGGCAACTGACTTGTG
CCCCTAATGATTGGTGCCCCTGACATAGCGTTTCCCCGAATAAACAACATGAGCTTCTGG
CTCCTCCCCCCGTCCTTCCTGCTTCTCCTTGCCTCCTCAATAGTGGAAGCCGGGGCTGGG
ACCGGTTGAACTGTCTACCCACCCCTGGCGGGGAA
>BM480-04_Megaerops_wetmorei
GTAATAATTTTCTTCATAGTTATGCCCATTATAATTGGGGGCTTTGGGAATTGATTGATC
CCCTTAATAATTGGTGCCCCCGACATAGCATTTCCCCGAATAAACAACATGAGCTTCTGA
CTTCTTCCTCCCTCATTCCTATTACTACTAGCCTCTTCCACAGTAGAAGCCGGGGTTGGA
ACTGGGTGAACAGTATACCCTCCTCTAGCTGGTAA
>GBMA992-07_Melonycteris_fardoulisi
GTAATAATCTTCTTCATAGTAATACCCATTATAATTGGTGGCTTTGGAAACTGACTCATT
CCACTAATAATTGGAGCCCCAGATATGGCGTTCCCCCGAATAAATAATATAAGCTTCTGA
CTTCTCCCCCCTTCATTTTTACTATTACTAGCCTCATCAACAGTAGAAGCCGGAGCTGGT
ACAGGTTGAACTGTTTATCCACCCCTAGCTGGCAA
>GBMA2214-09_Melonycteris_woodfordi
GTAATGATTTTCTTCATAGTAATACCCATCATAATTGGAGGCTTTGGAAACTGACTCATT
CCACTAATAATTGGGGCCCCAGATATAGCGTTTCCCCGAATAAATAACATAAGCTTCTGA
CTCCTCCCCCCTTCTTTTTTACTATTATTAGCCTCATCAACAGTAGAAGCCGGAGCTGGT
ACAGGTTGAACTGTTTATCCACCCCTAGCTGGAAA
>ABGYG1211-08_Micronycteris_minuta
GTAATAATTTTCTTCATAGTTATGCCCATTATGATCGGAGGCTTTGGTAACTGATTAGTT
CCCCTAATAATTGGGGCCCCTGACATAGCATTTCCACGAATAAACAATATAAGCTTTTGA
CTTCTACCTCCCTCTTTCCTTCTACTCCTGGCCTCCTCTATAGTAGAAGCAGGAGTGGGA
ACTGGCTGAACTGTTTACCCCCCACTAGCAGGGAA
>GBMA6776-13_Micronycteris_schmidtorum
GTAATAATCTTCTTCATAGTAATGCCTATTATAATTCGGGGTTTCGGTAACTGACTGATT
CCCCTAATAATTGGAGCTCCCGACATAGCCTTCCCGCGAATATACAACATAAGCTTCTGA
CTTTTAGGTCCATCCTTCGTTCTCCTAGTTGCCTGCTCTACCGTTGAAGCCGGTGTACGA
ACTGGCTGGACAGTCTATCCCCCATTAGCAGGTAA
>GenBank-HM541980-1_Arielulus_aureocollaris
GATAATCTTTTTCATGGTAATGCCTATTATGATCGGAGGGTTTGGAAACTGGTTAGTACC
CTTAATGATTGGGGCTCCTGACATGGCATTCCCCCGAATAAACAATATAAGCTTCTGGTT
ACTTCCCCCATCTTTCTTACTCCTTCTGGCTTCATCTATAGTGGAAGCAGGAGCAGGCAC
AGGTTGAACTGTATATCCCCCTCTAGCAGGAAA
>ABBWP011-06_Asellia_tridens
AATAATCTTTTTCATAGTTATACCTATCATAATTGGTGGATTCGGTAATTGACTAGTCCC
TCTAATAATTGGAGCACCAGATATGGCATTCCCACGAATAAACAACATAAGCTTCTGGCT
CCTCCCTCCCTCATTTTTACTTCTACTGGCCTCCTCAATAGTAGAGGCCGGAGCAGGAAC
CGGATGAACTGTGTACCCCCCATTAGCAGGAAA
>GBMA0553-06_Chalinolobus_tuberculatus
AATAATTTTCTTCATAGTTATACCTATCATAATTGGAGGTTTCGGAAACTGACTTGTTCC
CCTTATAATCGGGGCTCCTGACATAGCATTTCCTCGAATAAATAATATGAGCTTTTGACT
TCTTCCCCCTTCCTTTCTATTACTCTTGGCATCATCCATAGTAGAAGCAGGGGCAGGTAC
GGGTTGAACAGTTTATCCCCCTTTAGCAGGAAA
>ABSMS239-06_Choeroniscus_godmani
AATAATCTTCTTCATAGTTATGCCTATTATAATTGGGGGCTTCGGCAACTGACTAATTCC
CCTAATAATTGGTGCACCTGATATGGCATTCCCTCGAATAAATAATATAAGCTTCTGACT
CCTACCCCCCTCATTTCTACTACTACTTGCTTCCTCCACAGTTGAAGCTGGAGTAGGTAC
TGGCTGAACAGTATATCCTCCTCTAGCAGGAAA
>ABBSI245-10_Hipposideros_grandis
AATAATTTTCTTCATAGTGATACCCATTATGATTGGTGGCTTTGGCAACTGACTAGTCCC
TCTAATAATTGGTGCACCCGATATAGCATTTCCCCGTATAAATAACATGAGCTTTTGACT
TTTGCCACCCTCATTTCTACTCCTTCTAGCCTCATCAATAGTTGAAGCAGGAGCTGGAAC
TGGCTGAACCGTTTACCCCCCTCTAGCAGGTAA
>ABBM105-05_Hipposideros_pomona
AATAATTTTCTTTATAGTTATACCTATTATAATCGGTGGTTTTGGTAACTGACTAATCCC
ACTTATAATCGGCGCACCCGACATGGCATTCCCACGAATAAATAACATAAGCTTCTGACT
CCTACCCCCCTCATTCCTACTTCTTTTAGCCTCATCAATAGTGGAGGCCGGAGCTGGGAC
CGGCTGGACCGTGTACCCTCCTCTGGCAGGCAA
>ABCDC196-07_Hipposideros_ruber
AATAATTTTCTTCATGGTTATACCAATCATGATCGGAGGCTTTGGCAACTGACTAATCCC
ACTAATGATCGGTGCTCCCGATATGGCATTCCCGCGAATGAATAATATAAGCTTCTGACT
TCTACCCCCTTCATTCCTACTACTCTTAGCCTCATCAATAGTTGAAGCAGGAGCCGGAAC
CGGTTGAACCGTGTATCCACCCCTAGCGGGCAA
>ABSCA141-06_Hylonycteris_underwoodi
AATAATCTTCTTTATAGTTATACCTATTATAATTGGAGGTTTCGGCAACTGACTAATCCC
TCTAATAATTGGTGCGCCTGATATAGCATTCCCTCGAATAAATAACATAAGTTTCTGACT
TCTGCCTCCGTCTTTTCTCTTATTACTTGCTTCCTCCTCAGTTGAAGCTGGGGTAGGCAC
CGGCTGAACAGTCTATCCCCCTCTAGCAGGAAA
>ABBWP284-07_Hypsugo_ariel
AATAATTTTCTTCATAGTTATGCCTATTATAATCGGAGGTTTTGGAAACTGATTAGTTCC
ATTAATAATTGGGGCCCCTGATATGGCGTTTCCCCGAATAAATAATATAAGCTTTTGACT
TCTTCCCCCTTCTTTTTTACTACTCTTAGCATCATCCATAGTAGAAGCAGGAGCAGGTAC
GGGTTGAACAGTATATCCTCCTTTAGCAGGAAA
>ABBM181-05_Hypsugo_cadornae
AATAATTTTCTTTATAGTTATACCTATTATGATTGGGGGTTTCGGTAATTGACTTGTTCC
ATTGATAATTGGAGCCCCTGATATAGCATTCCCCCGAATGAATAACATAAGTTTTTGACT
TCTCCCCCCATCATTTTTACTACTTCTGGCATCATCTTCAGTAGAAGAGGGAGCAGGCAC
AGGTTGAACAGTTTATCCCCCTTTAGCAGGAAA
>ABCMA082-06_Hypsugo_pulveratus
AATAATTTTCTTCATGGTTATACCTATTATGATTGGAGGCTTCGGAAACTGACTTGTTCC
ACTAATAATTGGAGCCCCTGATATAGCATTTCCCCGAATAAATAATATAAGCTTTTGACT
TCTTCCCCCTTCTTTTTTATTACTCCTAGCATCATCCATAGTAGAAGCAGGGGCAGGTAC
AGGTTGAACAGTCTATCCACCTTTAGCAGGAAA
>ABBWP303-07_Hypsugo_savii
GATAATTTTCTTCATAGTTATACCTATTATAATTGGGGGCTTCGGAAATTGACTTGTTCC
ATTAATAATTGGAGCCCCTGATATAGCATTCCCCCGAATAAATAATATAAGCTTTTGGCT
CCTTCCCCCTTCTTTCTTATTACTCCTGGCATCATCCATAGTAGAAGCAGGGGCAGGCAC
GGGTTGGACAGTTTACCCCCCTCTAGCAGGAAA
>ABCMA044-06_Ia_io
TATAATCTTCTTCATGGTTATGCCAATTATAATTGGAGGCTTCGGGAACTGACTGGTGCC
CTTAATGATTGGAGCCCCTGACATAGCATTTCCCCGAATAAATAACATAAGCTTCTGATT
ACTTCCCCCCTCCTTCCTATTACTTATAGCATCATCCATAGTAGAAGCAGGAGCCGGTAC
AGGATGAACAGTTTACCCCCCTCTAGCAGGAAA
>ABBSI140-09_Kerivoula_kachinensis
AATAATCTTCTTCATAGTAATACCTATCATAATCGGAGGCTTCGGAAACTGACTAGTCCC
ACTAATAATTGGGGCTCCTGATATAGCTTTTCCCCGAATGAATAACATAAGC
>ABBSI226-10_Kerivoula_papillosa
AATAATTTTCTTCATGGTTATACCTATCATGATTGGGGGCTTTGGAAACTGGTTAGTCCC
ACTAATAATCGGAGCCCCCGACATGGCTTTCCCTCGAATAAATAATATAAGCTTTTGACT
ATTACCACCCTCTTTCCTGTTACTCCTCGCCTCCTCTATAGTTGAAGCAGGAGTGGGCAC
CGGCTGGACCGTCTACCCGCCACTAGCAGGAAA
>BCBN775-05_Lichonycteris_obscura
AATAATCTTCTTCATAGTTATACCCATTATGATTGGAGGCTTTGGTAACTGACTTATTCC
CCTAATAATTGGTGCACCTGATATAGCGTTCCCCCGAATAAATAACATAAGCTTCTGACT
CCTACCTCCATCTTTTCTACTACTACTTGCTTCCTCTACAGTTGAAGCTGGAGTAGGTAC
TGGTTGAACAGTATATCCTCCCCTAGCAGGAAA
>ABRMU118-06_Murina_lorelieae
AATAATTTTTTTTATAGTAATACCCATTATAATTGGAGGTTTTGGGAATTGACTAGTCCC
CTTAATAATTGGGGCACCTGATATAGCCTTTCCCCGAATAAATAACATAAGCTTCTGATT
ATTACCCCCTTCTTTTCTTCTTCTACTGGCCTCATCTATAGTCGAAGCAGGAGTAGGGAC
TGGCTGAACAGTTTATCCACCCCTAGCGGGCAA
>ABBWP361-07_Nyctalus_lasiopterus
AATAATTTTCTTTATAGTCATGCCTATTATAATTGGAGGCTTTGGAAATTGACTTGTTCC
CCTAATAATTGGGGCCCCTGATATAGCATTCCCCCGTATAAATAACATAAGTTTCTGACT
TCTTCCCCCCTCTTTTTTACTACTTCTAGCATCCTCTATAGTAGAAGCAGGGGCAGGCAC
CGGCTGGACAGTGTACCCTCCCCTAGCGGGGAA
>ABCDC350-07_Nycteris_macrotis
AATAATCTTCTTCATAGTCATGCCTATTATGATTGGAGGATTTGGTAATTGGCTTGTACC
CTTAATAATTGGAGCGCCTGATATAGCATTTCCTCGAATAAATAATATAAGCTTCTGGCT
TCTGCCCCCTTCCTTCCTACTCCTATTGGCGTCCTCTATAGTTGAGGCCGGTGCTGGCAC
TGGGTGAACTGTATATCCGCCCTTGGCAGGGAA
>BCBNT189-06_Platyrrhinus_brachycephalus
AATAATTTTCTTTATAGTAATGCCTATCATAATTGGAGGGTTCGGTAACTGATTAGTGCC
CTTAATGATCGGCGCACCTGATATAGCATTCCCCCGAATAAATAATATAAGCTTCTGACT
ACTTCCGCCCTCTTTCCTACTCTTACTCGCCTCCTCTACAGTTGAAGCAGGGGTAGGTAC
TGGTTGAACCGTATACCCCCCTCTAGCAGGAAA
>CYTC4118-12_Pteropus_scapulatus
AATAATCTTCTTTATGGTTATGCCAATCATAATCGGAGGCTTCGGGAACTGACTTGTACC
ACTAATGATTGGAGCCCCAGATATGGCATTCCCCCGAATAAACAATATAAGCTTTTGACT
TCTACCTCCATCATTCCTACTGCTACTAGCCTCATCAACGGTAGAAGCTGGCGCTGGAAC
AGGATGAACAGTGTATCCACCTCTAGCGGGCAA
>GBMA2071-09_Rhinolophus_formosae
AATAATTTTCTTTATAGTTATACCAATTATAATCGGGGGCTTCGGAAACTGACTAGTCCC
TTTAATAATTGGCGCACCAGATATGGCGTTCCCACGTATAAATAATATAAGCTTCTGGCT
GCTACCTCCCTCCTTCCTACTCTTACTAGCCTCATCTATAGTTGAGGCTGGCGCCGGTAC
CGGCTGAACTGTCTATCCTCCTCTAGCAGGAAA
>ABBWP269-07_Rhinopoma_muscatellum
AATGATTTTCTTTATAGTTATGCCCATTATAATTGGTGGCTTCGGTAACTGACTAGTCCC
CCTTATAATTGGTGCACCAGACATAGCATTTCCCCGAATAAACAACATAAGTTTCTGACT
ACTCCCCCCATCTTTTCTACTTCTACTAGCCTCATCAATAGTAGAAGCTGGTGCTGGCAC
TGGTTGAACTGTCTACCCTCCCTTAGCCGGAAA
>BCBNT190-06_Saccopteryx_canescens
AATAATTTTCTTCATGGTAATACCAATCATGATTGGTGGATTCGGAAATTGACTAATCCC
CTTAATAATTGGTGCACCAGATATAGCCTTTCCTCGTATAAATAATATGAGCTTCTGATT
GCTTCCCCCTTCTTTCTTACTTTTACTAGCATCATCAATAGTTGAGGCTGGTGCGGGAAC
AGGGTGGACAGTTTACCCACCACTAGCAGGCAA
>BCPJ588-07_Sturnira_erythromos
AATAATTTTCTTTATAGTTATACCAATTATGATCGGGGGCTTTGGCAACTGACTAATCCC
CYTAATAATTGGCGCCCCTGATATAGCATTCCCCCGAATAAACAATATAAGCTTCTGACT
CCTACCGCCTTCCTTTCTACTTCTACTCGCCTCCTCTACAGTAGAAGCCGGAGTTGGCAC
AGGCTGAACAGTRTACCCTCCCCTAGCAGGAAA
>BCPJ527-07_Sturnira_luisi
AATAATTTTCTTCATAGTTATACCAATCATAATCGGAGGCTTCGGCAATTGACTAATCCC
ACTAATAATTGGAGCTCCCGATATAGCATTCCCTCGAATAAATAACATAAGCTTCTGACT
CCTACCACCCTCCTTCCTACTCCTACTAGCCTCCTCCACAGTAGAAGCCGGAGTCGGTAC
CGGCTGAACTGTGTACCCTCCCTTAGCAGGAAA
>BCPJ163-07_Sturnira_perla
AATAATTTTCTTTATAGTTATACCAATTATAATCGGAGGCTTTGGTAACTGACTAATCCC
TCTAATAATTGGCGCTCCTGATATAGCATTCCCCCGAATAAACAATATAAGCTTCTGACT
TCTACCACCTTCCTTTCTACTTCTACTAGCCTCCTCTACAGTAGAAGCCGGAGTTGGTAC
AGGCTGAACAGTGTACCCTCCCCTAGCAGGAAA
>BCBN435-05_Artibeus_aztecus
GTGATAATTTTCTTTATAGTAATACCTATTATGATCGGAGGATTTGGCAATTGACTAGTA
CCACTAATGATTGGCGCACCTGATATAGCATTCCCACGAATAAATAATATAAGCTTCTGA
CTTCTTCCACCCTCTTTCTTACTTTTACTTGCTTCCTCTACAGTTGAAGCCGGTGTTGGA
ACTGGTTGAACTGTGTACCCACCATTAGCTGGGAA
>BM331-03_Aselliscus_stoliczkanus
GTAATAATCTTCTTTATAGTAATACCAATTATAATTGGGGGCTTTGGCAACTGACTAGTC
CCCCTGATAATTGGTGCACCAGACATGGCATTCCCGCGAATGAACAATATAAGCTTCTGA
CTCCTACCACCCTCATTCCTGCTCCTATTGGCATCATCAATAGTTGAAGCCGGAGCCGGA
ACAGGATGGACCGTCTACCCCCCTTTAGCAGGCAA
>BCBN073-05_Balantiopteryx_io
GTAATAATTTTCTTCATGGTGATACCCATCATGATCGGGGGCTTCGGGAATTGACTAGTG
CCACTAATAATTGGGGCCCCTGATATAGCATTTCCACGTATAAACAACATAAGCTTCTGA
CTTCTACCCCCCTCATTTCTACTCCTGCTAGCCTCCTCTATGGTTGAGGCCGGGGCAGGC
ACTGGATGAACGGTCTACCCCCCACTGGCTGGTAA
>BCBN243-05_Balantiopteryx_plicata
GTAATAATTTTCTTTATAGTGATACCTATTATAATTGGCGGTTTTGGGAACTGGTTGGTA
CCTTTGATAATCGGGGCCCCTGACATGGCATTTCCGCGTATGAATAATATAAGCTTTTGA
CTTCTACCCCCCTCATTCTTACTACTACTAGCCTCCTCTATAGTAGAAGCCGGGGCGGGT
ACCGGGTGAACAGTATACCCCCCATTAGCCGGTAA
>GBMA3677-12_Barbastella_barbastellus
GTAATAATTTTCTTCATAGTAATACCTATTATAATCGGGGGCTTCGGAAATTGGTTAGTG
CCATTGATAATTGGGGCTCCTGATATGGCTTTTCCCCGGATGAATAATATAAGCTTCTGA
CTACTCCCCCCCTCTTTCCTACTACTATTGGCATCTTCCATGGTGGAGGCAGGGGCAGGC
ACAGGGTGGACAGTCTATCCGCCATTGGCAGGAAA
>ABCDC037-07_Cardioderma_cor
GTTATAATTTTCTTCATAGTTATGCCTATTATAATTGGCGGGTTCGGTAACTGGCTAGTA
CCCCTAATGATTGGGGCACCAGACATAGCATTCCCCCGAATAAATAACATAAGTTTTTGA
CTACTTCCCCCATCCTTCCTACTCCTCCTGGCATCTTCCATAGTAGAGGCAGGCGCTGGG
ACAGGGTGAACCGTCTACCCACCCCTAGCAGGCAA
>BCBNT749-06_Carollia_brevicauda
GTGATAATCTTCTTTATAGTCATACCTATCATAATTGGAGGCTTTGGTAACTGACTGATC
CCTCTAATAATTGGTGCCCCTGACATAGCCTTTCCCCGAATAAACAATATAAGCTTCTGA
CTCCTACCTCCCTCTTTCTTATTATTACTAGCCTCTTCAACAGTCGAAGCAGGGGTAGGT
ACCGGCTGAACAGTATACCCACCTCTAGCAGGCAA
>GBMIN42432-14_Carollia_perspicillata
GTGATAATCTTCTTTATAGTTATACCTATTATAATTGGAGGTTTTGGTAACTGACTGATT
CCTCTAATAATTGGTGCCCCTGACATAGCCTTTCCCCGAATAAACAATATAAGCTTCTGA
CTCCTACCTCCCTCTTTCTTATTATTACTAGCCTCTTCAACAGTCGAAGCAGGAGTAGGT
ACCGGCTGAACAGTATACCCACCCCTAGCAGGCAA
>BCBZ142-09_Carollia_sowelli
GTGATAATCTTCTTTATAGTTATACCTATTATAATTGGAGGTTTTGGTAACTGACTGATT
CCTCTAATAATTGGTGCCCCTGACATAGCCTTCCCCCGAATAAACAATATAAGCTTCTGA
CTTCTACCTCCCTCTTTCTTATTATTACTAGCCTCTTCAACAGTCGAAGCAGGAGTAGGT
ACCGGCTGAACGGTATACCCACCCCTAGCAGGCAA
>BCBN376-05_Carollia_subrufa
GTTATAATCTTCTTTATAGTTATACCTATTATAATTGGAGGGTTTGGTAACTGACTGATT
CCTCTAATAATTGGTGCCCCTGACATAGCCTTCCCCCGAATAAACAATATAAGCTTCTGA
CTCCTACCTCCCTCTTTCTTATTACTACTAGCCTCTTCAACAGTCGAAGCAGGGGTAGGT
ACCGGCTGAACAGTATATCCGCCCCTAGCAGGCAA
>ABSMS076-06_Centronycteris_maximiliani
GTAATAATTTTCTTTATAGTTATACCTATTATAATTGGTGGTTTTGGGAATTGACTAGTA
CCCCTAATAATTGGTGCCCCCGATATGGCATTCCCACGTATAAATAACATAAGCTTCTGA
CTATTACCCCCATCTTTTCTTCTATTGCTTGCTTCTTCTATAGTTGAAGCTGGTGCAGGG
ACAGGGTGAACTGTTTATCCACCATTAGCTGGCAA
>BCBN266-05_Chiroderma_salvini
GTAATAATTTTCTTCATAGTAATGCCTATTATAATTGGAGGATTTGGTAACTGATTAATC
CCGTTAATAATCGGCGCACCCGATATAGCATTCCCACGAATGAATAACATAAGCTTTTGG
TTACTCCCCCCTTCCTTTCTACTTCTGCTAGCCTCCTCTACTGTTGAAGCAGGAGTAGGT
ACCGGTTGAACCGTGTATCCCCCTCTAGCAGGAAA
